# Supplementary material for: Studies on the antibacterial activity of the antimicrobial peptide Mastoparan X against methicillin-resistant Staphylococcus aureus
Source: Front Cell Infect Microbiol. 2025 May 29;15:1552872. doi: 10.3389/fcimb.2025.1552872 (PMC12159006; doi:10.3389/fcimb.2025.1552872)
Supplement: Supplementary file 2 [file Table2.xls]

gene_id	T1	T2	T3	C1	C2	C3	T	C	log2FoldChange	pvalue	padj	gene_name	gene_chr	gene_start	gene_end	gene_strand	gene_length	gene_biotype	gene_description	tf_family
N1060_RS08345	214.044145728113	250.734793239321	217.549282699247	4781.8681899094	3953.88144232453	3767.81481627457	227.44274055556	4167.8548161695	-4.1949907264335	2.72987262422035e-135	6.95844531913768e-132	N1060_RS08345	NZ_CP104478.1	1707203	1707325	-	123	protein_coding	hypothetical protein&&-- && -	-
N1060_RS01140	4072.78443954881	3264.19554902301	4172.35573837409	189.713655233313	143.399034468629	173.125035695731	3836.4452423153	168.745908465891	4.50507615766401	6.8423065301806e-131	8.72051967271517e-128	lytM	NZ_CP104478.1	266950	267900	+	951	protein_coding	glycine-glycine endopeptidase LytM&&sp|O33599|LYTM_STAA8 Glycyl-glycine endopeptidase LytM OS=Staphylococcus aureus (strain NCTC 8325 / PS 47) OX=93061 GN=lytM PE=1 SV=3 && PF01551:Peptidase family M23	Peptidase_M23
N1060_RS12875	1423.98813616342	1652.99234061478	1855.15649788027	28.1860287775208	18.5031012217585	30.7019767736271	1644.04565821949	25.7970355909688	5.97514316868294	7.10704735719412e-128	6.03862123782927e-125	N1060_RS12875	NZ_CP104478.1	2590212	2590979	-	768	protein_coding	CHAP domain-containing protein&&sp|Q5HCY4|SSAA1_STAAC Staphylococcal secretory antigen ssaA1 OS=Staphylococcus aureus (strain COL) OX=93062 GN=ssaA1 PE=3 SV=1 && -	-
N1060_RS03010	3612.98590428101	4487.22415160147	3794.13932487402	300.289614283587	301.831838679936	281.434787091582	3964.78312691884	294.518746685035	3.75191635460713	1.79032816934924e-127	1.1408866259178e-124	mnhA2	NZ_CP104478.1	634095	636497	+	2403	protein_coding	Na+/H+ antiporter Mnh2 subunit A&&sp|Q2FJ15|MNHA2_STAA3 Putative antiporter subunit mnhA2 OS=Staphylococcus aureus (strain USA300) OX=367830 GN=mnhA2 PE=3 SV=1 && PF00662:NADH-Ubiquinone oxidoreductase (complex I), chain 5 N-terminus|PF13244:Domain of unknown function (DUF4040)|PF00361:Proton-conducting membrane transporter	-
N1060_RS02765	12780.2192011827	14534.2601814393	11503.167805845	1713.92736527925	1783.23638024698	1715.89936857049	12939.215729489	1737.68770469891	2.89661811498362	4.19953174190235e-90	2.14092128202182e-87	N1060_RS02765	NZ_CP104478.1	591915	593399	+	1485	protein_coding	amino acid permease&&sp|O07576|YHDG_BACSU Uncharacterized amino acid permease YhdG OS=Bacillus subtilis (strain 168) OX=224308 GN=yhdG PE=2 SV=1 && PF13520:Amino acid permease	-
N1060_RS10355	2622.04078516938	1282.46203505001	2194.45354429194	31.4382628672348	31.2239833117175	21.3208172039077	2032.98545483711	27.9943544609533	6.19460886344481	1.66644171389799e-83	7.07959988120995e-81	sceD	NZ_CP104478.1	2097121	2097816	-	696	protein_coding	lytic transglycosylase SceD&&sp|Q2FF31|SCED_STAA3 Probable transglycosylase SceD OS=Staphylococcus aureus (strain USA300) OX=367830 GN=sceD PE=3 SV=1 && PF06737:Transglycosylase-like domain	-
N1060_RS06965	1220.84438674553	1176.59623346007	1291.32464134324	163.695782515602	144.555478294989	142.423058922104	1229.58842051628	150.224773244231	3.03443023551454	2.35111782114537e-83	7.85946771104051e-81	brnQ	NZ_CP104478.1	1411934	1413277	-	1344	protein_coding	branched-chain amino acid transport system II carrier protein&&sp|Q2FH31|BRNQL_STAA3 Putative branched-chain amino acid carrier protein SAUSA300_1300 OS=Staphylococcus aureus (strain USA300) OX=367830 GN=SAUSA300_1300 PE=3 SV=1 && PF05525:Branched-chain amino acid transport protein	-
N1060_RS08340	3515.87328260807	5251.50094729022	3699.33573837664	57491.9101599331	51188.829529995	53448.7302321322	4155.56998942498	54043.1566406868	-3.70091906983117	2.4666826868703e-83	7.85946771104051e-81	thrS	NZ_CP104478.1	1705068	1707005	-	1938	protein_coding	threonine--tRNA ligase&&sp|Q2FXP7|SYT_STAA8 Threonine--tRNA ligase OS=Staphylococcus aureus (strain NCTC 8325 / PS 47) OX=93061 GN=thrS PE=3 SV=1 && PF03129:Anticodon binding domain|PF07973:Threonyl and Alanyl tRNA synthetase second additional domain|PF00587:tRNA synthetase class II core domain (G, H, P, S and T)|PF02824:TGS domain	tRNA-synt_2b
N1060_RS00425	399.350883001988	394.675137506338	510.941434596396	4206.22275603003	5436.44242771793	5258.5663551718	434.989151701574	4967.07717963992	-3.51368256935482	2.76932920276945e-82	7.84335570873259e-80	N1060_RS00425	NZ_CP104478.1	99652	100253	+	602	protein_coding	hypothetical protein&&sp|Q2G260|Y094_STAA8 Uncharacterized protein SAOUHSC_00094 OS=Staphylococcus aureus (strain NCTC 8325 / PS 47) OX=93061 GN=SAOUHSC_00094 PE=1 SV=1 && -	-
N1060_RS03675	1650.91456843998	1598.20214505508	1249.4114767865	11909.6812365325	12377.4182735301	11111.5570939885	1499.50939676052	11799.5522013504	-2.97604142629748	3.73270933752268e-77	9.5146761013453e-75	raiA	NZ_CP104478.1	768327	768899	+	573	protein_coding	ribosome-associated translation inhibitor RaiA&&sp|Q2FIN9|HPF_STAA3 Ribosome hibernation promotion factor OS=Staphylococcus aureus (strain USA300) OX=367830 GN=hpf PE=1 SV=1 && PF02482:Sigma 54 modulation protein / S30EA ribosomal protein|PF16321:Sigma 54 modulation/S30EA ribosomal protein C terminus	-
N1060_RS12235	196.207133584103	219.160782238814	204.576160336448	1477.59835476003	1369.22949041013	1332.12465890015	206.648025386455	1392.98416802344	-2.7522027671689	4.89357033666974e-77	1.13397370801556e-74	N1060_RS12235	NZ_CP104478.1	2456884	2457519	-	636	protein_coding	ABC transporter permease&&sp|O34878|OPUCB_BACSU Glycine betaine/carnitine/choline transport system permease protein OpuCB OS=Bacillus subtilis (strain 168) OX=224308 GN=opuCB PE=1 SV=1 && PF00528:Binding-protein-dependent transport system inner membrane component	BPD_transp_1
N1060_RS12745	1852.07642761964	1258.31720310844	1969.91873416657	47.6994333158045	80.9510678451936	80.166272686693	1693.43745496489	69.6055912825637	4.60150799098936	6.95634002995214e-68	1.47764256136233e-65	N1060_RS12745	NZ_CP104478.1	2561748	2562179	+	432	protein_coding	CHAP domain-containing protein&&sp|Q2G2J2|SSAA2_STAA8 Staphylococcal secretory antigen ssaA2 OS=Staphylococcus aureus (strain NCTC 8325 / PS 47) OX=93061 GN=ssaA2 PE=1 SV=1 && PF05257:CHAP domain	-
N1060_RS03025	2264.30959717008	2661.50339786627	2556.70303796087	267.767273386448	282.172293631818	359.895394401962	2494.17201099907	303.278320473409	3.03662108063511	3.25023380760907e-67	6.37295844276578e-65	mnhD2	NZ_CP104478.1	637240	638736	+	1497	protein_coding	Na+/H+ antiporter Mnh2 subunit D&&sp|A6TZA2|MNHD2_STAA2 Putative antiporter subunit mnhD2 OS=Staphylococcus aureus (strain JH1) OX=359787 GN=mnhD2 PE=3 SV=1 && PF00361:Proton-conducting membrane transporter	-
N1060_RS03005	1532.00115414658	1594.48755552561	1161.59341771524	122.500817379225	141.086146815909	105.751253331382	1429.36070912914	123.112739175505	3.54239232297624	4.38205622649639e-66	7.7125385833733e-64	N1060_RS03005	NZ_CP104478.1	633516	634076	+	561	protein_coding	tyrosine-type recombinase/integrase&&sp|O35009|YOEC_BACSU Probable integrase/recombinase YoeC OS=Bacillus subtilis (strain 168) OX=224308 GN=yoeC PE=3 SV=2 && PF00589:Phage integrase family	Phage_integrase
N1060_RS07120	157.56027393875	170.871118355685	169.648523205835	1686.82541453163	2706.07855368219	2645.48699866087	166.02663850009	2346.13032229156	-3.8207851052618	4.53856723227146e-66	7.7125385833733e-64	N1060_RS07120	NZ_CP104478.1	1471990	1473312	-	1323	protein_coding	amino acid permease&&sp|O34739|STET_BACSU Serine/threonine exchanger SteT OS=Bacillus subtilis (strain 168) OX=224308 GN=steT PE=1 SV=1 && PF13520:Amino acid permease	-
N1060_RS03040	835.366735411106	946.291682632844	867.203333328649	110.575959050274	124.89593324687	127.07207053529	882.9539171242	120.847987610811	2.86761161577764	1.10352454835795e-65	1.75805254610276e-63	mnhG2	NZ_CP104478.1	639493	639930	+	438	protein_coding	Na+/H+ antiporter Mnh2 subunit G&&sp|Q2FJ09|MNHG2_STAA3 Putative antiporter subunit mnhG2 OS=Staphylococcus aureus (strain USA300) OX=367830 GN=mnhG2 PE=3 SV=1 && PF03334:Na+/H+ antiporter subunit	-
N1060_RS06550	66.3933229804794	63.1480220010141	51.8924894511965	578.897667969082	684.614745205066	625.979193106731	60.4779448108967	629.830535426959	-3.37937438196643	1.0332129272922e-64	1.54921161862812e-62	N1060_RS06550	NZ_CP104478.1	1324020	1325402	-	1383	protein_coding	aspartate kinase&&sp|P94417|AK3_BACSU Aspartokinase 3 OS=Bacillus subtilis (strain 168) OX=224308 GN=yclM PE=1 SV=1 && PF00696:Amino acid kinase family	AA_kinase
N1060_RS10195	5524.51903904735	5984.20373197845	6340.86303794043	1316.07072830424	1250.11577629506	1355.15114148037	5949.86193632208	1307.11254869323	2.18612400740918	3.45371702718034e-64	4.89084705682371e-62	sigB	NZ_CP104478.1	2064440	2065210	-	771	protein_coding	RNA polymerase sigma factor SigB&&sp|P06574|RPSB_BACSU RNA polymerase sigma-B factor OS=Bacillus subtilis (strain 168) OX=224308 GN=sigB PE=1 SV=3 && PF04539:Sigma-70 region 3|PF04545:Sigma-70, region 4|PF04542:Sigma-70 region 2	Sigma70_r3
N1060_RS04500	16873.8134882329	14240.807608611	18228.2348522222	2408.82138244813	2827.50515544998	2708.59661758444	16447.6186496887	2648.30771849418	2.63471640803943	7.15941605214689e-64	9.6049218510118e-62	dltD	NZ_CP104478.1	899323	900498	+	1176	protein_coding	D-alanyl-lipoteichoic acid biosynthesis protein DltD&&sp|Q2FZW3|DLTD_STAA8 Protein DltD OS=Staphylococcus aureus (strain NCTC 8325 / PS 47) OX=93061 GN=dltD PE=1 SV=1 && PF04914:DltD protein	-
N1060_RS13100	4289.80142063426	5380.58293343935	4776.10489448897	713.323343677258	534.277047778278	551.782749237132	4815.49641618753	599.794380230889	3.00554247155875	3.10636507313902e-63	3.95906228571568e-61	betA	NZ_CP104478.1	2631669	2633378	-	1710	protein_coding	choline dehydrogenase&&sp|A7X6Z3|BETA_STAA1 Oxygen-dependent choline dehydrogenase OS=Staphylococcus aureus (strain Mu3 / ATCC 700698) OX=418127 GN=betA PE=3 SV=1 && PF05199:GMC oxidoreductase|PF00732:GMC oxidoreductase	-
N1060_RS10205	2729.06285803344	2774.79837851515	2579.65548521813	564.804653580321	600.194345880792	639.624516117231	2694.50557392224	601.541171859448	2.16240810413622	1.7930958301809e-60	2.17647679577672e-58	N1060_RS10205	NZ_CP104478.1	2065666	2065992	-	327	protein_coding	anti-sigma factor antagonist&&sp|P60070|RSBV_STAA8 Anti-sigma-B factor antagonist OS=Staphylococcus aureus (strain NCTC 8325 / PS 47) OX=93061 GN=rsbV PE=3 SV=1 && PF01740:STAS domain	STAS
N1060_RS13125	1752.98191570848	2034.66641476797	2470.88084386851	205.974825681883	160.745691864027	126.219237847134	2086.17639144832	164.313251797681	3.67016526787628	5.46087855087786e-58	6.32717246644894e-56	N1060_RS13125	NZ_CP104478.1	2637083	2638705	-	1623	protein_coding	BCCT family transporter&&sp|P0ABD2|YEAV_ECO57 Uncharacterized transporter YeaV OS=Escherichia coli O157:H7 OX=83334 GN=yeaV PE=3 SV=1 && PF02028:BCCT, betaine/carnitine/choline family transporter	-
N1060_RS06670	8962.1076572456	8491.55166437166	8811.74388180894	2294.99318930814	1960.17228568004	2080.05892641324	8755.13440114207	2111.74146713381	2.05165532387092	1.3606550855699e-57	1.50796078831203e-55	N1060_RS06670	NZ_CP104478.1	1346796	1348442	+	1647	protein_coding	BCCT family transporter&&sp|P54417|OPUD_BACSU Glycine betaine transporter OpuD OS=Bacillus subtilis (strain 168) OX=224308 GN=opuD PE=1 SV=1 && PF02028:BCCT, betaine/carnitine/choline family transporter	-
N1060_RS07155	1136.61405162104	1065.15854757593	1223.4652320609	222.235996130453	212.785664050223	222.589331608797	1141.74594375262	219.203663929824	2.38007051651375	1.18435898552624e-56	1.257887939211e-54	N1060_RS07155	NZ_CP104478.1	1482675	1483820	-	1146	protein_coding	class I SAM-dependent RNA methyltransferase&&sp|P50840|YPSC_BACSU Putative RNA methyltransferase YpsC OS=Bacillus subtilis (strain 168) OX=224308 GN=ypsC PE=1 SV=1 && PF02926:THUMP domain|PF01170:Putative RNA methylase family UPF0020	-
N1060_RS03995	125.850030127177	173.657060502789	152.683670885251	1093.83473217379	1313.72018674486	1408.02676814607	150.730253838406	1271.8605623549	-3.0762466146535	2.03773101592099e-56	2.07767054383304e-54	N1060_RS03995	NZ_CP104478.1	831071	832096	+	1026	protein_coding	methionine ABC transporter ATP-binding protein&&sp|Q2FII2|METN2_STAA3 Methionine import ATP-binding protein MetN 2 OS=Staphylococcus aureus (strain USA300) OX=367830 GN=metN2 PE=3 SV=1 && PF00005:ABC transporter|PF09383:NIL domain	ABC_tran
N1060_RS03015	535.110364320282	711.343894893776	570.817383963162	50.9516674055184	53.1964160125558	59.6982881709416	605.757214392406	54.6154571963386	3.46675788540422	2.41559518229489e-56	2.35939570851422e-54	mnhB2	NZ_CP104478.1	636484	636909	+	426	protein_coding	Na+/H+ antiporter Mnh2 subunit B&&sp|A7WZ77|MNHB2_STAA1 Putative antiporter subunit mnhB2 OS=Staphylococcus aureus (strain Mu3 / ATCC 700698) OX=418127 GN=mnhB2 PE=3 SV=1 && PF04039:Domain related to MnhB subunit of Na+/H+ antiporter	-
N1060_RS04005	166.478780010754	236.805082503803	203.578227847002	1427.73076538442	1386.57614780553	1573.47630964839	202.287363453853	1462.59440761278	-2.85338904249214	2.49916375558587e-56	2.35939570851422e-54	N1060_RS04005	NZ_CP104478.1	832802	833623	+	822	protein_coding	MetQ/NlpA family ABC transporter substrate-binding protein&&sp|O32167|METQ_BACSU Methionine-binding lipoprotein MetQ OS=Bacillus subtilis (strain 168) OX=224308 GN=metQ PE=1 SV=1 && PF03180:NLPA lipoprotein	-
N1060_RS04495	2197.9162741896	2154.46192709342	2644.52109703213	328.475643061108	412.850446010487	364.159557842744	2332.29976610505	368.495215638113	2.66265391360163	3.53978475794799e-56	3.22246833857479e-54	dltC	NZ_CP104478.1	899090	899326	+	237	protein_coding	D-alanine--poly(phosphoribitol) ligase subunit 2&&sp|A7X0D9|DLTC_STAA1 D-alanyl carrier protein OS=Staphylococcus aureus (strain Mu3 / ATCC 700698) OX=418127 GN=dltC PE=3 SV=1 && PF00550:Phosphopantetheine attachment site	PP-binding
N1060_RS12890	30568.6750343556	27790.7015647404	35191.0913078268	2336.18815444451	3447.35904637889	3709.82219347994	31183.4893023076	3164.45646476778	3.30058901846879	8.79328136979803e-56	7.72899110745351e-54	isaA	NZ_CP104478.1	2594427	2595128	-	702	protein_coding	lytic transglycosylase IsaA&&sp|Q2FDT8|ISAA_STAA3 Probable transglycosylase IsaA OS=Staphylococcus aureus (strain USA300) OX=367830 GN=isaA PE=3 SV=1 && PF01464:Transglycosylase SLT domain	-
N1060_RS06420	930.497466845823	1010.36835201623	1193.52725737752	102.987412840941	139.929702989549	102.339922578757	1044.79769207986	115.085679469749	3.18752607647791	2.01201909301903e-55	1.70954555603517e-53	N1060_RS06420	NZ_CP104478.1	1306815	1307012	+	198	protein_coding	hypothetical protein&&-- && -	-
N1060_RS00385	661.95133956657	896.144723984979	720.507257380075	4664.7877626797	5612.22188932463	5910.98336161137	759.534440310541	5395.99767120523	-2.8284720160992	2.37573418025411e-55	1.95346658886056e-53	N1060_RS00385	NZ_CP104478.1	91655	92431	+	777	protein_coding	(S)-acetoin forming diacetyl reductase&&sp|Q5HJP2|BUTA_STAAC Diacetyl reductase [(S)-acetoin forming] OS=Staphylococcus aureus (strain COL) OX=93062 GN=butA PE=3 SV=1 && PF13561:Enoyl-(Acyl carrier protein) reductase	-
N1060_RS04490	10439.606829841	8537.98403349005	11039.1291982526	1628.28520091678	1913.91453262565	1777.30332211775	10005.5733538612	1773.16768522006	2.49645187893299	4.94625100752442e-55	3.93999806818117e-53	dltB	NZ_CP104478.1	897858	899072	+	1215	protein_coding	PG:teichoic acid D-alanyltransferase DltB&&sp|P39580|DLTB_BACSU Teichoic acid D-alanyltransferase OS=Bacillus subtilis (strain 168) OX=224308 GN=dltB PE=1 SV=1 && PF03062:MBOAT, membrane-bound O-acyltransferase family	MBOAT
N1060_RS11480	5541.36510607225	3464.78338361446	5462.68244722788	190.797733263218	294.893175721777	338.574577198054	4822.9436456382	274.755162061016	4.13202613365834	9.22927498270486e-55	7.12891573664082e-53	N1060_RS11480	NZ_CP104478.1	2301287	2301787	+	501	protein_coding	CHAP domain-containing protein&&sp|Q9KJT6|SSAA_STAEP Staphylococcal secretory antigen SsaA OS=Staphylococcus epidermidis OX=1282 GN=ssaA PE=3 SV=1 && PF05257:CHAP domain	-
N1060_RS07130	86.212225362712	99.3652699133604	149.689873416913	1483.01874490956	2361.45829342693	2491.97711479273	111.755789564328	2112.15138437641	-4.24112346640092	1.21901663480565e-53	9.13903941799881e-52	ald	NZ_CP104478.1	1474478	1475596	-	1119	protein_coding	alanine dehydrogenase&&sp|Q2FYJ2|DHA1_STAA8 Alanine dehydrogenase 1 OS=Staphylococcus aureus (strain NCTC 8325 / PS 47) OX=93061 GN=ald1 PE=3 SV=1 && PF01262:Alanine dehydrogenase/PNT, C-terminal domain|PF05222:Alanine dehydrogenase/PNT, N-terminal domain	-
N1060_RS01330	134.768536199182	130.939280913867	98.7953164551626	922.550403448855	818.762229062815	863.919513102341	121.501044522737	868.41071520467	-2.83660902495532	1.39569543338315e-53	1.01646504562676e-51	N1060_RS01330	NZ_CP104478.1	300065	300889	-	825	protein_coding	formate/nitrite transporter family protein&&-- && PF01226:Formate/nitrite transporter	-
N1060_RS11810	3052.11096686383	3331.05816055349	1981.89392403993	55078.7524653654	36839.6745325212	34895.3551012917	2788.35435048575	42271.2606997261	-3.92213197602585	2.14369593084803e-53	1.51785581325879e-51	N1060_RS11810	NZ_CP104478.1	2367521	2369119	-	1599	protein_coding	L-lactate permease&&sp|Q9K5Z9|LCTP_BACHD L-lactate permease OS=Bacillus halodurans (strain ATCC BAA-125 / DSM 18197 / FERM 7344 / JCM 9153 / C-125) OX=272558 GN=lctP PE=3 SV=1 && PF02652:L-lactate permease	-
N1060_RS10805	107.022072864056	77.0777327365319	98.7953164551626	700.314407318402	804.884903146496	868.183676543122	94.2983740185836	791.127662336007	-3.07095463914938	2.42539692388341e-53	1.67090182675103e-51	N1060_RS10805	NZ_CP104478.1	2187145	2187405	+	261	protein_coding	hypothetical protein&&sp|Q99S93|Y197A_STAAN UPF0457 protein SA1975.1 OS=Staphylococcus aureus (strain N315) OX=158879 GN=SA1975.1 PE=1 SV=1 && -	-
N1060_RS08485	1796.58350094939	1801.57592179364	1958.94147678267	14671.9120567295	26974.0522498449	26083.0349345725	1852.36696650856	22576.3330803823	-3.60739396049101	2.56964748308544e-51	1.72369248273284e-49	N1060_RS08485	NZ_CP104478.1	1744104	1744604	+	501	protein_coding	universal stress protein&&sp|Q7A551|Y1532_STAAN Putative universal stress protein SA1532 OS=Staphylococcus aureus (strain N315) OX=158879 GN=SA1532 PE=1 SV=1 && PF00582:Universal stress protein family	Usp
N1060_RS11695	1531.01020902747	1253.6739661966	1336.23160336831	168.03209463522	205.847001092064	230.264825802203	1373.63859286413	201.381307176496	2.76701558281379	3.61454232247793e-51	2.36242778974262e-49	gltS	NZ_CP104478.1	2344954	2346162	+	1209	protein_coding	sodium/glutamate symporter&&sp|P0AER8|GLTS_ECOLI Sodium/glutamate symporter OS=Escherichia coli (strain K12) OX=83333 GN=gltS PE=1 SV=1 && PF03616:Sodium/glutamate symporter	-
N1060_RS05145	17038.3103780054	18135.5547302618	16927.928818474	56155.2419490607	62112.5979137907	60916.1332496288	17367.2646422471	59727.9910374934	-1.78203009727317	5.4942112894029e-51	3.501186144172e-49	qoxB	NZ_CP104478.1	1035606	1037594	-	1989	protein_coding	cytochrome aa3 quinol oxidase subunit I&&sp|Q2FI18|QOX1_STAA3 Probable quinol oxidase subunit 1 OS=Staphylococcus aureus (strain USA300) OX=367830 GN=qoxB PE=3 SV=1 && PF00115:Cytochrome C and Quinol oxidase polypeptide I	-
N1060_RS02925	1114.81325900059	1345.61005705102	1606.6713080082	9238.5129708474	12785.6429442351	13089.276097823	1355.69820801994	11704.4773376352	-3.10999991223379	1.69428021266836e-50	1.05334640538821e-48	adhP	NZ_CP104478.1	619434	620444	+	1011	protein_coding	alcohol dehydrogenase AdhP&&sp|Q2FJ31|ADH_STAA3 Alcohol dehydrogenase OS=Staphylococcus aureus (strain USA300) OX=367830 GN=adh PE=3 SV=1 && PF08240:Alcohol dehydrogenase GroES-like domain|PF00107:Zinc-binding dehydrogenase	ADH_N
N1060_RS09270	2288.09228002876	1770.00191079313	1672.53485231164	272.103585506066	309.926945464455	289.963113973145	1910.20968104451	290.664548314556	2.71660295099506	3.44953478200768e-50	2.09353908555656e-48	N1060_RS09270	NZ_CP104478.1	1902669	1903133	-	465	protein_coding	helix-turn-helix transcriptional regulator&&-- && -	-
N1060_RS04765	204.134694536996	265.593151357206	223.536877635923	1288.96877755663	1484.87387304612	1619.52927480883	231.088241176709	1464.45730847053	-2.66341311892209	5.99559442422027e-50	3.55413260170639e-48	N1060_RS04765	NZ_CP104478.1	959225	960166	+	942	protein_coding	ATP-binding cassette domain-containing protein&&sp|P24137|OPPF_BACSU Oligopeptide transport ATP-binding protein OppF OS=Bacillus subtilis (strain 168) OX=224308 GN=oppF PE=2 SV=3 && PF08352:Oligopeptide/dipeptide transporter, C-terminal region|PF00005:ABC transporter	ABC_tran
N1060_RS13050	650.059998137231	587.833793038852	614.726413498789	2951.94447543035	3951.56855467181	3948.61534616371	617.540068224957	3617.37612542196	-2.55053820215722	7.81184886062593e-50	4.52554607857625e-48	N1060_RS13050	NZ_CP104478.1	2620090	2621049	-	960	protein_coding	L-lactate dehydrogenase&&sp|Q2FDQ7|LDH2_STAA3 L-lactate dehydrogenase 2 OS=Staphylococcus aureus (strain USA300) OX=367830 GN=ldh2 PE=3 SV=1 && PF02866:lactate/malate dehydrogenase, alpha/beta C-terminal domain|PF00056:lactate/malate dehydrogenase, NAD binding domain	-
N1060_RS07115	152.605548343191	162.513291914374	184.617510547526	1310.65033815472	2046.90557265704	2231.86314490506	166.578783601697	1863.13968523894	-3.48388218597973	1.30995750411188e-49	7.42018150662485e-48	norB	NZ_CP104478.1	1470442	1471833	-	1392	protein_coding	multidrug efflux MFS transporter NorB&&sp|Q2FH03|NORB_STAA3 Quinolone resistance protein NorB OS=Staphylococcus aureus (strain USA300) OX=367830 GN=norB PE=3 SV=1 && PF07690:Major Facilitator Superfamily	MFS_1
N1060_RS06410	8484.4721098338	11049.9752027951	12555.9865822107	1204.41069122406	1444.39833912353	1576.88764040101	10696.8112982799	1408.5655569162	2.92457322918935	1.73783481898955e-49	9.62987163827035e-48	N1060_RS06410	NZ_CP104478.1	1304595	1304963	+	369	protein_coding	MerR family transcriptional regulator&&sp|P62172|GLNR_BACAN HTH-type transcriptional regulator GlnR OS=Bacillus anthracis OX=1392 GN=glnR PE=3 SV=1 && PF13411:MerR HTH family regulatory protein	-
N1060_RS03035	466.735151101579	513.542002449423	499.964177212489	62.8765257344695	77.4817363661139	57.992622794629	493.413776921164	66.1169616317375	2.90839619871339	2.53754145759189e-48	1.37621131391526e-46	mnhF2	NZ_CP104478.1	639216	639518	+	303	protein_coding	Na+/H+ antiporter Mnh2 subunit F&&sp|A7WZ82|MNHF2_STAA1 Putative antiporter subunit mnhF2 OS=Staphylococcus aureus (strain Mu3 / ATCC 700698) OX=418127 GN=mnhF2 PE=3 SV=1 && PF04066:Multiple resistance and pH regulation protein F (MrpF / PhaF)	-
N1060_RS08835	6839.50321210849	5409.37100229275	6613.29860755922	1362.68608359014	1409.70502433273	1245.13572470821	6287.39094065348	1339.17561087703	2.23148932155042	1.69211463009929e-47	8.98583373358977e-46	N1060_RS08835	NZ_CP104478.1	1825571	1826425	-	855	protein_coding	N-acetylglucosaminidase&&sp|Q6GI31|ATL_STAAR Bifunctional autolysin OS=Staphylococcus aureus (strain MRSA252) OX=282458 GN=atl PE=3 SV=1 && PF01832:Mannosyl-glycoprotein endo-beta-N-acetylglucosaminidase	-
N1060_RS04015	1512.18225176435	1124.59198004747	1343.21713079443	187.545499173504	196.595450481184	229.411993114047	1326.66378753542	204.517647589578	2.6946356421265	2.11925997549289e-47	1.10244768929212e-45	N1060_RS04015	NZ_CP104478.1	834404	835255	-	852	protein_coding	DUF368 domain-containing protein&&-- && PF04018:Domain of unknown function (DUF368)	-
N1060_RS12240	363.676858713969	331.527115505324	250.481054850968	1876.53906976494	1960.17228568004	2199.45550275512	315.22834302342	2012.05561940004	-2.67416709768703	6.19137293630807e-47	3.15636192292985e-45	N1060_RS12240	NZ_CP104478.1	2457516	2458742	-	1227	protein_coding	ABC transporter ATP-binding protein&&sp|G2JZ44|OPUCA_LISM4 Carnitine transport ATP-binding protein OpuCA OS=Listeria monocytogenes serotype 1/2a (strain 10403S) OX=393133 GN=opuCA PE=1 SV=1 && PF00571:CBS domain|PF00005:ABC transporter	ABC_tran
N1060_RS08790	57.4748169084747	26.9307740886678	58.8780168773191	729.584514125827	1098.62163504191	1162.41095395705	47.7612026248205	996.872367708263	-4.38755526538448	1.12796023639514e-46	5.63758949523766e-45	N1060_RS08790	NZ_CP104478.1	1816277	1817278	+	1002	protein_coding	proline dehydrogenase&&sp|Q8L2I5|PROD2_BACNA Proline dehydrogenase 2 OS=Bacillus subtilis subsp. natto OX=86029 PE=3 SV=1 && PF01619:Proline dehydrogenase	-
N1060_RS03020	343.857956331736	415.105379918431	376.220548521175	43.3631211961859	43.9448654016765	36.6718055907213	378.394628257114	41.3265973961946	3.20294377142624	2.3138735883157e-46	1.13424303396475e-44	mnhC2	NZ_CP104478.1	636906	637250	+	345	protein_coding	Na+/H+ antiporter Mnh2 subunit C&&sp|A7WZ78|MNHC2_STAA1 Putative antiporter subunit mnhC2 OS=Staphylococcus aureus (strain Mu3 / ATCC 700698) OX=418127 GN=mnhC2 PE=3 SV=1 && PF00420:NADH-ubiquinone/plastoquinone oxidoreductase chain 4L	-
N1060_RS11000	427.097346337114	477.324754537077	472.022067507999	6976.0421224364	4077.62093174504	3964.81916723868	458.814722794063	5006.16074047337	-3.44758522794936	1.18155637570789e-45	5.68261736165927e-44	alsS	NZ_CP104478.1	2225701	2227365	-	1665	protein_coding	acetolactate synthase AlsS&&sp|Q04789|ILVX_BACSU Acetolactate synthase OS=Bacillus subtilis (strain 168) OX=224308 GN=alsS PE=2 SV=3 && PF02775:Thiamine pyrophosphate enzyme, C-terminal TPP binding domain|PF00205:Thiamine pyrophosphate enzyme, central domain|PF02776:Thiamine pyrophosphate enzyme, N-terminal TPP binding domain	TPP_enzyme_N
N1060_RS02305	824.466339100878	829.282112454494	816.308776366899	192.965889323027	196.595450481184	201.268514404889	823.352409307424	196.943284736367	2.06299367659526	1.66254184920252e-45	7.84781328447632e-44	tilS	NZ_CP104478.1	491235	492530	+	1296	protein_coding	tRNA lysidine(34) synthetase TilS&&sp|Q5HIG6|TILS_STAAC tRNA(Ile)-lysidine synthase OS=Staphylococcus aureus (strain COL) OX=93062 GN=tilS PE=3 SV=1 && PF11734:TilS substrate C-terminal domain|PF01171:PP-loop family	-
N1060_RS00305	9718.19878312778	8568.62939710819	8627.12637126142	38162.7988867333	48709.4139662793	52247.0889745199	8971.31818383246	46373.1006091775	-2.3699162356073	2.60919037398319e-45	1.20924113877875e-43	spa	NZ_CP104478.1	72627	74177	-	1551	protein_coding	staphylococcal protein A&&sp|P02976|SPA_STAA8 Immunoglobulin G-binding protein A OS=Staphylococcus aureus (strain NCTC 8325 / PS 47) OX=93061 GN=spa PE=1 SV=3 && PF02216:B domain|PF00746:LPXTG cell wall anchor motif|PF01476:LysM domain|PF04650:YSIRK type signal peptide	LysM
N1060_RS04485	11679.2791738497	9167.60695873546	12717.6516455009	1653.21899560459	2029.55891526164	2028.88896512386	11188.179259362	1903.88895866336	2.55482081480257	4.19310032832758e-45	1.90860941730482e-43	dltA	NZ_CP104478.1	896404	897861	+	1458	protein_coding	D-alanine--poly(phosphoribitol) ligase subunit DltA&&sp|Q2FIE3|DLTA_STAA3 D-alanine--D-alanyl carrier protein ligase OS=Staphylococcus aureus (strain USA300) OX=367830 GN=dltA PE=3 SV=1 && PF13193:AMP-binding enzyme C-terminal domain|PF00501:AMP-binding enzyme	AMP-binding
N1060_RS00510	141.705152032963	127.224691384396	162.662995779712	750.181996694016	884.67952716533	909.972478262781	143.864279732357	848.278000707376	-2.56122488381176	5.75781056482529e-45	2.57485247890169e-43	adhE	NZ_CP104478.1	115737	118346	+	2610	protein_coding	bifunctional acetaldehyde-CoA/alcohol dehydrogenase&&sp|Q24803|ADH2_ENTHI Aldehyde-alcohol dehydrogenase 2 OS=Entamoeba histolytica OX=5759 GN=ADH2 PE=1 SV=1 && PF00171:Aldehyde dehydrogenase family|PF00465:Iron-containing alcohol dehydrogenase	Aldedh
N1060_RS10325	5565.14778893093	5109.41789778793	5305.0091138954	1619.61257667754	1396.98414224277	1456.63823137098	5326.52493353809	1491.07831676376	1.83684152139312	1.28638021117701e-44	5.65341923843136e-43	yidC	NZ_CP104478.1	2090869	2091741	-	873	protein_coding	membrane protein insertase YidC&&sp|A7X4S6|YIDC_STAA1 Membrane protein insertase YidC OS=Staphylococcus aureus (strain Mu3 / ATCC 700698) OX=418127 GN=yidC PE=3 SV=1 && PF02096:60Kd inner membrane protein	-
N1060_RS03030	468.717041339802	579.475966597541	600.755358646544	46.6153552858998	74.0124048870341	52.0227939775348	549.649455527962	57.5501847168229	3.26317300071638	8.20311560982795e-44	3.54402401516126e-42	mnhE2	NZ_CP104478.1	638737	639219	+	483	protein_coding	Na+/H+ antiporter Mnh2 subunit E&&sp|Q2FJ11|MNHE2_STAA3 Putative antiporter subunit mnhE2 OS=Staphylococcus aureus (strain USA300) OX=367830 GN=mnhE2 PE=3 SV=1 && PF01899:Na+/H+ ion antiporter subunit	-
N1060_RS04000	57.4748169084747	100.293917295728	83.8263291134713	650.446817942788	787.538245751098	788.870236544586	80.5316877725581	742.28510007949	-3.20248883238889	1.12250038834168e-43	4.76875581647156e-42	N1060_RS04000	NZ_CP104478.1	832089	832784	+	696	protein_coding	methionine ABC transporter permease&&sp|O32168|METP_BACSU Methionine import system permease protein MetP OS=Bacillus subtilis (strain 168) OX=224308 GN=metP PE=1 SV=1 && PF00528:Binding-protein-dependent transport system inner membrane component	BPD_transp_1
N1060_RS04670	590.603290990533	789.350275012676	621.711940924912	101.903334811037	83.2639554979134	93.811595697194	667.221835642707	92.9929620020481	2.84195161672847	2.65138844073645e-43	1.10793264515364e-41	N1060_RS04670	NZ_CP104478.1	939027	939416	+	390	protein_coding	YisL family protein&&sp|A6QFI0|Y840_STAAE UPF0344 protein NWMN_0840 OS=Staphylococcus aureus (strain Newman) OX=426430 GN=NWMN_0840 PE=3 SV=1 && PF07457:Protein of unknown function (DUF1516)	-
N1060_RS11455	10308.8020741183	6533.03433495785	10057.1636286377	676.4646906605	966.787038836883	1048.98420643226	8966.33334590461	897.411978643214	3.32022969046061	5.90651882962305e-43	2.42834137043696e-41	N1060_RS11455	NZ_CP104478.1	2296567	2297370	+	804	protein_coding	CHAP domain-containing protein&&sp|Q2G2J2|SSAA2_STAA8 Staphylococcal secretory antigen ssaA2 OS=Staphylococcus aureus (strain NCTC 8325 / PS 47) OX=93061 GN=ssaA2 PE=1 SV=1 && PF05257:CHAP domain	-
N1060_RS04760	154.587438581415	209.874308415135	173.640253163619	972.417992824468	1142.56650044359	1272.42637072921	179.367333386723	1129.13695466576	-2.65373133482866	1.67253254259547e-42	6.76711976361248e-41	N1060_RS04760	NZ_CP104478.1	958153	959235	+	1083	protein_coding	ABC transporter ATP-binding protein&&sp|P24136|OPPD_BACSU Oligopeptide transport ATP-binding protein OppD OS=Bacillus subtilis (strain 168) OX=224308 GN=oppD PE=2 SV=2 && PF00005:ABC transporter|PF08352:Oligopeptide/dipeptide transporter, C-terminal region	ABC_tran
N1060_RS03315	1369.48615461228	1455.19044817043	1383.13443037228	387.015856675959	321.491383728055	336.016079133586	1402.60367771833	348.174439845866	2.01051912077867	2.08860015253944e-42	8.318502795036e-41	N1060_RS03315	NZ_CP104478.1	693700	694575	-	876	protein_coding	undecaprenyl-diphosphate phosphatase&&sp|Q2FIV6|UPPP_STAA3 Undecaprenyl-diphosphatase OS=Staphylococcus aureus (strain USA300) OX=367830 GN=uppP PE=3 SV=1 && PF02673:Bacitracin resistance protein BacA	-
N1060_RS04640	1370.47709973139	1149.6654593714	1219.47350210312	291.61699004435	244.009647361941	278.876289027113	1246.53868706864	271.500975477801	2.1976107521654	2.42421101535432e-42	9.50663673559716e-41	N1060_RS04640	NZ_CP104478.1	928645	929220	+	576	protein_coding	TVP38/TMEM64 family protein&&sp|O07559|YHJE_BACSU Uncharacterized membrane protein YhjE OS=Bacillus subtilis (strain 168) OX=224308 GN=yhjE PE=4 SV=1 && PF09335:SNARE associated Golgi protein	-
N1060_RS04755	129.813810603624	183.872181708835	137.71468354356	852.085331505053	965.630595010523	1014.01806621785	150.466891952006	943.911330911142	-2.64798706048445	4.20298121353055e-42	1.62324228989233e-40	opp3C	NZ_CP104478.1	957066	958136	+	1071	protein_coding	oligopeptide ABC transporter permease&&sp|P26904|DPPC_BACSU Dipeptide transport system permease protein DppC OS=Bacillus subtilis (strain 168) OX=224308 GN=dppC PE=2 SV=2 && PF12911:N-terminal TM domain of oligopeptide transport permease C|PF00528:Binding-protein-dependent transport system inner membrane component	BPD_transp_1
N1060_RS06555	537.092254558505	677.912589128534	382.208143457851	4337.39619764849	3867.14815534753	4235.16712938423	532.404329048297	4146.57049412675	-2.96087383287485	1.54367871432398e-41	5.87289110867436e-40	N1060_RS06555	NZ_CP104478.1	1325593	1326873	+	1281	protein_coding	homoserine dehydrogenase&&sp|P19582|DHOM_BACSU Homoserine dehydrogenase OS=Bacillus subtilis (strain 168) OX=224308 GN=hom PE=1 SV=2 && PF00742:Homoserine dehydrogenase|PF03447:Homoserine dehydrogenase, NAD binding domain	-
N1060_RS02310	1245.61801472332	1166.38111225402	1220.47143459256	337.148267300345	346.933147907973	318.106592682303	1210.8235205233	334.062669296874	1.85908702172047	1.60669231907344e-41	6.02273341370323e-40	hpt	NZ_CP104478.1	492535	493074	+	540	protein_coding	hypoxanthine phosphoribosyltransferase&&sp|Q5HIG5|HGPRT_STAAC Hypoxanthine-guanine phosphoribosyltransferase OS=Staphylococcus aureus (strain COL) OX=93062 GN=hpt PE=3 SV=1 && PF00156:Phosphoribosyl transferase domain	Pribosyltran
N1060_RS06415	27461.0711408216	33635.6081893637	41964.0591136974	4476.15818547629	5402.90555675349	5830.81708892468	34353.5794812942	5236.62694371815	2.71367401017789	2.7146403468705e-41	1.00284322379317e-39	glnA	NZ_CP104478.1	1304982	1306322	+	1341	protein_coding	type I glutamate--ammonia ligase&&sp|Q5HGC3|GLN1A_STAAC Glutamine synthetase OS=Staphylococcus aureus (strain COL) OX=93062 GN=glnA PE=3 SV=1 && PF00120:Glutamine synthetase, catalytic domain|PF03951:Glutamine synthetase, beta-Grasp domain	-
N1060_RS12230	492.499724198481	555.331134655977	404.162658225665	2699.35429446257	2279.35078175538	2391.34285759029	483.997839026708	2456.68264460275	-2.34317633248088	2.87976747015936e-41	1.04864675449089e-39	N1060_RS12230	NZ_CP104478.1	2455926	2456867	-	942	protein_coding	osmoprotectant ABC transporter substrate-binding protein&&sp|G2JZ42|OPUCC_LISM4 Carnitine transport binding protein OpuCC OS=Listeria monocytogenes serotype 1/2a (strain 10403S) OX=393133 GN=opuCC PE=1 SV=1 && PF04069:Substrate binding domain of ABC-type glycine betaine transport system	-
N1060_RS00940	1554.79289188615	2047.66747812112	1241.42801687093	10685.7571407701	9692.15570872239	10348.2718380886	1614.62946229273	10242.061562527	-2.66505993758721	3.68176347845138e-39	1.32180494458769e-37	N1060_RS00940	NZ_CP104478.1	225818	226963	-	1146	protein_coding	globin domain-containing protein&&sp|P39676|FHP_YEAST Flavohemoprotein OS=Saccharomyces cerevisiae (strain ATCC 204508 / S288c) OX=559292 GN=YHB1 PE=1 SV=2 && PF00042:Globin|PF00970:Oxidoreductase FAD-binding domain	FAD_binding_6
N1060_RS13280	1332.82118520515	1247.17343452003	1443.01037973904	4452.30846881839	5341.61403395642	5205.69072850611	1341.00166648807	4999.87107709364	-1.89872183777282	9.98534868940987e-39	3.53509080684802e-37	isaB	NZ_CP104478.1	2668371	2668898	-	528	protein_coding	immunodominant staphylococcal antigen IsaB&&sp|Q2FDM1|ISAB_STAA3 Immunodominant staphylococcal antigen B OS=Staphylococcus aureus (strain USA300) OX=367830 GN=isaB PE=3 SV=1 && -	-
N1060_RS03380	2295.02889586254	1343.75276228629	1214.48383965589	133.341597678272	160.745691864027	145.834389674729	1617.7551659349	146.640559739009	3.46406795718782	2.06411157840404e-38	7.20742522376974e-37	N1060_RS03380	NZ_CP104478.1	707774	708226	+	453	protein_coding	hypothetical protein&&-- && -	-
N1060_RS01065	49.5472559555816	63.1480220010141	40.9152320672896	574.561355849463	1309.09441143942	1326.15483008306	51.2035033412951	1069.93686579065	-4.38374019468083	2.19101182306608e-38	7.54714748242627e-37	lrgB	NZ_CP104478.1	253756	254457	+	702	protein_coding	antiholin-like protein LrgB&&sp|A7WXS7|LRGB_STAA1 Antiholin-like protein LrgB OS=Staphylococcus aureus (strain Mu3 / ATCC 700698) OX=418127 GN=lrgB PE=3 SV=1 && PF04172:LrgB-like family	-
N1060_RS01060	17.8370121440094	16.7156528826214	10.977257383907	300.289614283587	674.206750767827	846.862859339214	15.1766408035126	607.119741463543	-5.32107400943048	3.45055488522999e-38	1.1727285869935e-36	lrgA	NZ_CP104478.1	253320	253763	+	444	protein_coding	antiholin-like murein hydrolase modulator LrgA&&sp|Q2FK08|LRGA_STAA3 Antiholin-like protein LrgA OS=Staphylococcus aureus (strain USA300) OX=367830 GN=lrgA PE=3 SV=1 && PF03788:LrgA family	-
N1060_RS11780	183.324847035652	277.665567327988	118.753966244084	7949.54419329078	3626.60783946467	3687.64854358788	193.248126869242	5087.93352544778	-4.71775591313905	4.08059001284926e-38	1.3686084135201e-36	N1060_RS11780	NZ_CP104478.1	2361307	2362362	-	1056	protein_coding	ABC transporter permease&&sp|Q2FED6|HRTB_STAA3 Putative hemin transport system permease protein HrtB OS=Staphylococcus aureus (strain USA300) OX=367830 GN=hrtB PE=3 SV=1 && PF12704:MacB-like periplasmic core domain|PF02687:FtsX-like permease family	-
N1060_RS06560	696.634418735478	837.639938895805	486.99105484969	4765.60701946083	4357.48033772413	4348.59387690902	673.755137493657	4490.56041136466	-2.73621509016563	8.04893264763625e-38	2.66451030114608e-36	thrC	NZ_CP104478.1	1326879	1327940	+	1062	protein_coding	threonine synthase&&sp|P04990|THRC_BACSU Threonine synthase OS=Bacillus subtilis (strain 168) OX=224308 GN=thrC PE=3 SV=1 && PF00291:Pyridoxal-phosphate dependent enzyme	PALP
N1060_RS10280	10724.9990241452	12442.0176289645	12796.4883121672	2895.57241787531	2052.68779178884	2156.8138683473	11987.8349884256	2368.35802600382	2.33970710886768	2.70102119298102e-37	8.82679874475465e-36	N1060_RS10280	NZ_CP104478.1	2080688	2082208	-	1521	protein_coding	DEAD/DEAH box helicase&&sp|Q2FF45|CSHA_STAA3 DEAD-box ATP-dependent RNA helicase CshA OS=Staphylococcus aureus (strain USA300) OX=367830 GN=cshA PE=3 SV=1 && PF00270:DEAD/DEAH box helicase|PF00271:Helicase conserved C-terminal domain	DEAD
N1060_RS00430	31.7102438115722	14.8583581178857	31.9338396622748	294.869224134064	341.150928776173	371.835052036151	26.1674805305776	335.951734982129	-3.69006002023419	3.32192376985711e-37	1.07184603662858e-35	N1060_RS00430	NZ_CP104478.1	100240	100377	+	138	protein_coding	LPXTG cell wall anchor domain-containing protein&&-- && PF00746:LPXTG cell wall anchor motif	Gram_pos_anchor
N1060_RS12685	847.258076840446	696.485536775891	1059.80430379174	56.3720575550416	79.7946240188337	107.456918707695	867.849305802693	81.2078667605234	3.40971440104907	1.15548680169282e-36	3.68166982189374e-35	N1060_RS12685	NZ_CP104478.1	2549378	2550421	-	1044	protein_coding	PTS fructose transporter subunit IIC&&-- && PF13303:Phosphotransferase system, EIIC	-
N1060_RS12880	3766.58239774332	3550.21894279231	3369.02008436999	1141.53416548959	950.596825267845	1017.42939697048	3561.94047496854	1036.52012924264	1.78086506050875	1.17632477320444e-36	3.70179240357792e-35	N1060_RS12880	NZ_CP104478.1	2591340	2593151	-	1812	protein_coding	acyltransferase family protein&&sp|Q2FV54|OATA_STAA8 O-acetyltransferase OatA OS=Staphylococcus aureus (strain NCTC 8325 / PS 47) OX=93061 GN=oatA PE=1 SV=1 && PF01757:Acyltransferase family	-
N1060_RS08615	111.976798459614	93.7933856191533	135.718818564668	595.158838417651	622.166778581631	683.118983213203	113.829667547812	633.481533404162	-2.47871494868801	1.35050600912477e-36	4.19809733812079e-35	acsA	NZ_CP104478.1	1771774	1773480	-	1707	protein_coding	acetate--CoA ligase&&sp|P39062|ACSA_BACSU Acetyl-coenzyme A synthetase OS=Bacillus subtilis (strain 168) OX=224308 GN=acsA PE=1 SV=1 && PF13193:AMP-binding enzyme C-terminal domain|PF00501:AMP-binding enzyme	AMP-binding
N1060_RS04955	55.4929266702514	67.7912589128534	32.9317721517209	854.253487564862	514.617502730159	823.836376758994	52.0719859116086	730.902455684672	-3.80902171764875	1.54052338237711e-36	4.73107723093886e-35	N1060_RS04955	NZ_CP104478.1	1001838	1002056	+	219	protein_coding	IDEAL domain-containing protein&&-- && PF08858:IDEAL domain	-
N1060_RS04770	602.494632419873	902.645255661554	590.776033752083	3798.60941678588	3940.00411640821	4089.3327397095	698.63864061117	3942.64875763453	-2.49613481050503	1.41215621458755e-35	4.28522165593292e-34	N1060_RS04770	NZ_CP104478.1	960185	961840	+	1656	protein_coding	peptide ABC transporter substrate-binding protein&&sp|A2RI74|DPPA_LACLM Dipeptide-binding protein OS=Lactococcus lactis subsp. cremoris (strain MG1363) OX=416870 GN=dppA PE=1 SV=1 && PF00496:Bacterial extracellular solute-binding proteins, family 5 Middle	-
N1060_RS06180	1207.96210019708	1174.73893869534	1079.76295358067	351.241281689106	322.647827554414	307.872600424427	1154.15466415769	327.253903222649	1.81954712965316	2.91274354254811e-35	8.73480387053546e-34	N1060_RS06180	NZ_CP104478.1	1247407	1248189	+	783	protein_coding	phosphatidate cytidylyltransferase&&sp|Q5HGH0|CDSA_STAAC Phosphatidate cytidylyltransferase OS=Staphylococcus aureus (strain COL) OX=93062 GN=cdsA PE=3 SV=1 && PF01148:Cytidylyltransferase family	-
N1060_RS08325	2871.75895518551	3029.24776128394	3169.43358648077	976.754304944087	991.072359190441	1071.15785632432	3023.48010098341	1012.99484015295	1.57699664555763	7.30271393210425e-35	2.16449044336439e-33	rpmI	NZ_CP104478.1	1702164	1702364	-	201	protein_coding	50S ribosomal protein L35&&sp|A7X3A2|RL35_STAA1 50S ribosomal protein L35 OS=Staphylococcus aureus (strain Mu3 / ATCC 700698) OX=418127 GN=rpmI PE=3 SV=1 && PF01632:Ribosomal protein L35	-
N1060_RS11775	294.310700376155	425.320501124477	212.559620252016	8972.91385352076	4134.28667923667	4229.19730056713	310.730273917549	5778.79927777486	-4.21654352406682	1.30022998850312e-34	3.80952441459132e-33	N1060_RS11775	NZ_CP104478.1	2360642	2361307	-	666	protein_coding	ABC transporter ATP-binding protein&&sp|Q2FED7|HRTA_STAA3 Putative hemin import ATP-binding protein HrtA OS=Staphylococcus aureus (strain USA300) OX=367830 GN=hrtA PE=3 SV=1 && PF00005:ABC transporter	ABC_tran
N1060_RS04275	81.2574997671539	95.650680383889	90.8118565395939	520.357454354231	828.013779673694	888.651661058874	89.2400122302122	745.674298362266	-3.06289483668398	1.53957024349751e-34	4.45950517122177e-33	N1060_RS04275	NZ_CP104478.1	862800	863774	+	975	protein_coding	phage major capsid protein&&sp|B2ZYY5|CAPSD_BPMR2 Putative major capsid protein OS=Staphylococcus phage phiMR25 OX=487152 GN=orf47 PE=1 SV=1 && PF05065:Phage capsid family	-
N1060_RS01480	84.2303351244888	91.9360908544176	91.80978902904	393.520324855387	415.163333663207	417.035184508435	89.3254050026488	408.572947675676	-2.1933577926256	1.63378665257782e-34	4.67923840159649e-33	mepR	NZ_CP104478.1	332556	332975	+	420	protein_coding	multidrug efflux transporter transcriptional repressor MepR&&-- && PF01047:MarR family	MarR
N1060_RS12410	744.199784452836	247.020203709849	434.100632909048	7247.06162991257	7913.54510378085	7854.5890579196	475.106873690578	7671.73193053767	-4.01360927227905	2.00966124601371e-34	5.69180724009884e-33	N1060_RS12410	NZ_CP104478.1	2490442	2490633	-	192	protein_coding	hypothetical protein&&-- && -	-
N1060_RS06175	1707.39844022934	1561.98489714273	1685.50797467444	503.012205875756	557.405924305476	521.933605151661	1651.63043734884	527.450578444298	1.64712907548015	2.13021790205393e-34	5.96695102454448e-33	N1060_RS06175	NZ_CP104478.1	1246630	1247400	+	771	protein_coding	isoprenyl transferase&&sp|Q5HGH1|ISPT_STAAC Isoprenyl transferase OS=Staphylococcus aureus (strain COL) OX=93062 GN=uppS PE=3 SV=1 && PF01255:Putative undecaprenyl diphosphate synthase	Prenyltransf
N1060_RS08365	66.3933229804794	65.0053167657498	110.770506328516	746.929762604302	1597.04892420303	1517.18935223007	80.7230486915816	1287.05601301247	-3.99613347996651	3.83292810822493e-34	1.06197105955058e-32	gap	NZ_CP104478.1	1710419	1711444	-	1026	protein_coding	type I glyceraldehyde-3-phosphate dehydrogenase&&sp|Q5HF86|G3P2_STAAC Glyceraldehyde-3-phosphate dehydrogenase 2 OS=Staphylococcus aureus (strain COL) OX=93062 GN=gapA2 PE=3 SV=1 && PF00044:Glyceraldehyde 3-phosphate dehydrogenase, NAD binding domain|PF02800:Glyceraldehyde 3-phosphate dehydrogenase, C-terminal domain	-
N1060_RS05140	6723.56263317243	7142.22701779117	6457.62113920563	18040.1424956432	20170.6932193695	19245.8752736234	6774.47026338974	19152.2369962121	-1.49930273407686	4.76815097702257e-34	1.30688353122909e-32	qoxC	NZ_CP104478.1	1035011	1035616	-	606	protein_coding	cytochrome aa3 quinol oxidase subunit III&&sp|Q2FI19|QOX3_STAA3 Probable quinol oxidase subunit 3 OS=Staphylococcus aureus (strain USA300) OX=367830 GN=qoxC PE=3 SV=1 && PF00510:Cytochrome c oxidase subunit III	-
N1060_RS05385	780.864753859966	842.283175807644	836.267426155821	2305.83396960718	2595.05994635163	2486.8601186638	819.80511860781	2462.58467820754	-1.58672183762503	5.89281779776862e-34	1.582545742798e-32	N1060_RS05385	NZ_CP104478.1	1084516	1085343	+	828	protein_coding	inositol monophosphatase family protein&&sp|Q45499|SUHB_BACSU Inositol-1-monophosphatase OS=Bacillus subtilis (strain 168) OX=224308 GN=suhB PE=1 SV=1 && PF00459:Inositol monophosphatase family	-
N1060_RS12830	609.431248253654	602.692151156737	537.885611811441	1814.74662206038	1741.60440249802	1808.85813157953	583.336337073944	1788.40305204598	-1.61620999207923	5.89807161890192e-34	1.582545742798e-32	N1060_RS12830	NZ_CP104478.1	2578924	2581332	+	2409	protein_coding	heavy metal translocating P-type ATPase&&sp|Q2FV64|COPA_STAA8 Copper-exporting P-type ATPase OS=Staphylococcus aureus (strain NCTC 8325 / PS 47) OX=93061 GN=copA PE=1 SV=1 && PF00403:Heavy-metal-associated domain|PF00122:E1-E2 ATPase|PF00702:haloacid dehalogenase-like hydrolase	E1-E2_ATPase
N1060_RS01005	119.904359412508	164.37058667911	133.722953585776	686.221392929642	616.384559449831	692.500142782923	139.332633225798	665.035365054132	-2.253941023947	7.8152924461638e-34	2.07512296304912e-32	N1060_RS01005	NZ_CP104478.1	239125	239841	+	717	protein_coding	2-C-methyl-D-erythritol 4-phosphate cytidylyltransferase&&sp|Q2G2C4|TARI2_STAA8 Ribitol-5-phosphate cytidylyltransferase 2 OS=Staphylococcus aureus (strain NCTC 8325 / PS 47) OX=93061 GN=tarI' PE=1 SV=2 && PF01128:2-C-methyl-D-erythritol 4-phosphate cytidylyltransferase	-
N1060_RS08830	676.815516353245	790.278922395044	680.589957802231	187.545499173504	180.405236912146	178.242031824669	715.894798850173	182.064255970106	1.97611212189423	8.71732061592702e-34	2.2907680670101e-32	arsC	NZ_CP104478.1	1824881	1825276	+	396	protein_coding	arsenate reductase (thioredoxin)&&sp|P0A005|ARSC_STAAN Arsenate reductase OS=Staphylococcus aureus (strain N315) OX=158879 GN=arsC PE=1 SV=1 && PF01451:Low molecular weight phosphotyrosine protein phosphatase	LMWPc
N1060_RS03220	7020.84616890592	5365.72457532146	7069.35375523608	1188.14952077549	1533.44451375324	1485.63454276829	6485.30816648782	1402.40952576567	2.20913267153267	1.37026007647866e-33	3.56407442341234e-32	N1060_RS03220	NZ_CP104478.1	678423	679220	-	798	protein_coding	LysM peptidoglycan-binding domain-containing protein&&sp|Q2G0D4|SSAAL_STAA8 Probable autolysin SsaALP OS=Staphylococcus aureus (strain NCTC 8325 / PS 47) OX=93061 GN=SAOUHSC_00671 PE=1 SV=1 && PF05257:CHAP domain|PF01476:LysM domain	LysM
N1060_RS04750	130.804755722735	202.445129356192	126.737426159653	860.75795574429	1044.268775203	1049.83703912042	153.329103746194	984.954590022568	-2.68189785397076	1.88417951484259e-32	4.85128644781189e-31	opp3b	NZ_CP104478.1	956140	957066	+	927	protein_coding	oligopeptide ABC transporter permease&&sp|P24138|OPPB_BACSU Oligopeptide transport system permease protein OppB OS=Bacillus subtilis (strain 168) OX=224308 GN=oppB PE=2 SV=2 && PF00528:Binding-protein-dependent transport system inner membrane component	BPD_transp_1
N1060_RS02085	317.102438115722	351.028710535049	359.255696200591	1330.163742693	1709.22397535994	1977.71900383448	342.462281617121	1672.36890729581	-2.28826930296102	2.27490659723325e-32	5.79873691634756e-31	N1060_RS02085	NZ_CP104478.1	447508	448971	+	1464	protein_coding	glutamate synthase subunit beta&&sp|O34399|GLTB_BACSU Glutamate synthase [NADPH] small chain OS=Bacillus subtilis (strain 168) OX=224308 GN=gltB PE=2 SV=2 && PF14691:Dihydroprymidine dehydrogenase domain II, 4Fe-4S cluster|PF07992:Pyridine nucleotide-disulphide oxidoreductase	Pyr_redox_2
N1060_RS06065	903.741948629809	919.360908544176	984.959367083287	207.058903711788	261.356304757339	260.113969887674	936.020741419091	242.843059452267	1.94539911454306	4.04010676095905e-32	1.01962694392917e-30	trmD	NZ_CP104478.1	1222876	1223613	+	738	protein_coding	tRNA (guanosine(37)-N1)-methyltransferase TrmD&&sp|Q2FHJ8|TRMD_STAA3 tRNA (guanine-N(1)-)-methyltransferase OS=Staphylococcus aureus (strain USA300) OX=367830 GN=trmD PE=3 SV=1 && PF01746:tRNA (Guanine-1)-methyltransferase	-
N1060_RS06985	600.512742181649	642.623988598555	658.635443034417	1791.98098343238	2034.18469056708	2023.77196899492	633.924057938207	1949.97921433146	-1.62115231114631	4.459150861915e-32	1.11435054382562e-30	N1060_RS06985	NZ_CP104478.1	1416606	1417415	-	810	protein_coding	hypothetical protein&&-- && -	-
N1060_RS12300	328.00283442595	280.451509475092	290.398354428811	969.165758734754	1074.33631468835	1023.39922578757	299.617566109951	1022.30043307023	-1.77086985535088	4.78642790115541e-32	1.18452473010147e-30	N1060_RS12300	NZ_CP104478.1	2469425	2469880	+	456	protein_coding	DUF1307 domain-containing protein&&sp|P33385|Y207_LISMO Uncharacterized lipoprotein Lmo0207 OS=Listeria monocytogenes serovar 1/2a (strain ATCC BAA-679 / EGD-e) OX=169963 GN=lmo0207 PE=3 SV=1 && PF06998:Protein of unknown function (DUF1307)	-
N1060_RS02970	2715.18962636587	2726.50871463202	2254.32949365871	13472.921755655	10599.9641124149	9647.24336842416	2565.3426115522	11240.0430788313	-2.13133449420476	5.54933241600535e-32	1.3601200315767e-30	N1060_RS02970	NZ_CP104478.1	627875	628381	+	507	protein_coding	hypothetical protein&&-- && -	-
N1060_RS12680	366.649694071304	338.027647181899	504.95383965972	41.1949651363766	57.8221913179954	50.3171286012222	403.210393637641	49.7780950185314	3.01900640988078	5.65157889757339e-32	1.3719880580871e-30	sdaAB	NZ_CP104478.1	2548695	2549375	-	681	protein_coding	L-serine ammonia-lyase, iron-sulfur-dependent subunit beta&&sp|O34635|SDHAB_BACSU Probable L-serine dehydratase, beta chain OS=Bacillus subtilis (strain 168) OX=224308 GN=sdaAB PE=3 SV=1 && PF03315:Serine dehydratase beta chain	-
N1060_RS13145	953.28920458539	703.914715834833	943.046202526552	4732.00060053378	8784.34730502986	9094.60778649887	866.750040982259	7536.98523068751	-3.1204780817972	8.22631802947018e-32	1.97819666576599e-30	nrdD	NZ_CP104478.1	2639757	2641607	-	1851	protein_coding	anaerobic ribonucleoside-triphosphate reductase&&sp|Q9L646|NRDD_SALTY Anaerobic ribonucleoside-triphosphate reductase OS=Salmonella typhimurium (strain LT2 / SGSC1412 / ATCC 700720) OX=99287 GN=nrdD PE=3 SV=1 && PF13597:Anaerobic ribonucleoside-triphosphate reductase	-
N1060_RS08625	32.7011889306839	22.2875371768285	37.9214345989513	229.824542339785	281.015849805458	280.581954403426	30.9700535688212	263.807448849556	-3.09569120688646	1.9160720289882e-31	4.56454916064571e-30	N1060_RS08625	NZ_CP104478.1	1774306	1775475	+	1170	protein_coding	acetoin utilization protein AcuC&&sp|Q5HF39|ACUC_STAAC Acetoin utilization protein AcuC OS=Staphylococcus aureus (strain COL) OX=93062 GN=acuC PE=3 SV=1 && PF00850:Histone deacetylase domain	Hist_deacetyl
N1060_RS06265	645.105272541673	653.767757186969	593.769831220421	131.173441618462	130.67815237867	169.713704943105	630.880953649688	143.855099646746	2.12675865415943	2.61624739842606e-31	6.17482835054447e-30	N1060_RS06265	NZ_CP104478.1	1271644	1272909	+	1266	protein_coding	pitrilysin family protein&&sp|O31764|YMFF_BACSU Probable inactive metalloprotease YmfF OS=Bacillus subtilis (strain 168) OX=224308 GN=ymfF PE=3 SV=2 && PF05193:Peptidase M16 inactive domain	-
N1060_RS08150	5499.74541106956	4946.90460587356	4918.80924047976	1085.16210793455	1444.39833912353	1445.55140642494	5121.81975247429	1325.03728449434	1.95035593749453	2.81858362581805e-31	6.59134831395432e-30	tgt	NZ_CP104478.1	1671927	1673066	-	1140	protein_coding	tRNA guanosine(34) transglycosylase Tgt&&sp|A7X354|TGT_STAA1 Queuine tRNA-ribosyltransferase OS=Staphylococcus aureus (strain Mu3 / ATCC 700698) OX=418127 GN=tgt PE=3 SV=1 && PF01702:Queuine tRNA-ribosyltransferase	TGT
N1060_RS03795	2392.14151753548	2694.00605624915	2616.57898732764	7208.034820836	7985.24462101517	8725.33123252719	2567.57552037075	7972.87022479279	-1.63474708432922	3.12999749258804e-31	7.25305782600629e-30	tpiA	NZ_CP104478.1	797651	798412	+	762	protein_coding	triose-phosphate isomerase&&sp|A7WZS8|TPIS_STAA1 Triosephosphate isomerase OS=Staphylococcus aureus (strain Mu3 / ATCC 700698) OX=418127 GN=tpiA PE=3 SV=1 && PF00121:Triosephosphate isomerase	-
N1060_RS05485	1189.13414293396	983.437577927558	1049.82497889728	304.625926403206	268.294967715499	309.57826580074	1074.13223325293	294.166386639815	1.86681689544023	3.73192234935228e-31	8.56997303468375e-30	rpmF	NZ_CP104478.1	1104027	1104200	+	174	protein_coding	50S ribosomal protein L32&&sp|A7X145|RL32_STAA1 50S ribosomal protein L32 OS=Staphylococcus aureus (strain Mu3 / ATCC 700698) OX=418127 GN=rpmF PE=3 SV=1 && PF01783:Ribosomal L32p protein family	-
N1060_RS10995	301.247316209936	283.237451622196	245.491392403737	3987.23899398929	2135.95174728675	1917.16788297538	276.658720078623	2680.11954141714	-3.27588938243878	8.30242369117194e-31	1.88954267757119e-29	budA	NZ_CP104478.1	2224960	2225664	-	705	protein_coding	acetolactate decarboxylase&&sp|P95676|ALDC_LACLA Alpha-acetolactate decarboxylase OS=Lactococcus lactis subsp. lactis (strain IL1403) OX=272623 GN=aldB PE=3 SV=1 && PF03306:Alpha-acetolactate decarboxylase	-
N1060_RS07150	377.550090381532	274.879625180885	333.309451474993	55.287979525137	50.883528359836	53.7284593538474	328.579722345803	53.2999890796068	2.62255504035905	3.18864005276666e-30	7.19278185354179e-29	N1060_RS07150	NZ_CP104478.1	1482259	1482591	-	333	protein_coding	DUF4889 domain-containing protein&&-- && PF16230:Domain of unknown function (DUF4889)	-
N1060_RS09610	6019.99159860317	5968.4167264782	5682.22759490602	2242.95744387271	2192.61749477839	1923.99054448063	5890.21197332913	2119.85516104391	1.47479917450559	1.06608134236128e-29	2.38372047515693e-28	N1060_RS09610	NZ_CP104478.1	1946804	1948021	+	1218	protein_coding	YihY/virulence factor BrkB family protein&&sp|O34437|YFKH_BACSU Putative ribonuclease-like protein YfkH OS=Bacillus subtilis (strain 168) OX=224308 GN=yfkH PE=4 SV=1 && PF03631:Virulence factor BrkB	Ribonuclease_BN
N1060_RS05150	10111.6039954151	8551.91374422557	8306.79004214922	25669.8836701121	28909.9392151713	28356.6868811973	8990.10259392997	27645.5032554936	-1.62064756053774	1.46877657537062e-29	3.25557520923454e-28	qoxA	NZ_CP104478.1	1037594	1038694	-	1101	protein_coding	cytochrome aa3 quinol oxidase subunit II&&sp|Q2FI17|QOX2_STAA3 Probable quinol oxidase subunit 2 OS=Staphylococcus aureus (strain USA300) OX=367830 GN=qoxA PE=3 SV=1 && PF02790:Cytochrome C oxidase subunit II, transmembrane domain	-
N1060_RS05395	5018.14608318131	4380.42970262917	6224.10493667524	1395.20842448728	1372.69882188921	1370.50212986719	5207.56024082857	1379.46979208123	1.91646254440902	5.01184832353496e-29	1.10131046350781e-27	typA	NZ_CP104478.1	1085790	1087637	+	1848	protein_coding	translational GTPase TypA&&sp|O07631|BIPA_BACSU 50S ribosomal subunit assembly factor BipA OS=Bacillus subtilis (strain 168) OX=224308 GN=bipA PE=2 SV=1 && PF03144:Elongation factor Tu domain 2|PF00679:Elongation factor G C-terminus|PF14492:Elongation Factor G, domain II|PF00009:Elongation factor Tu GTP binding domain	GTP_EFTU
N1060_RS05420	1168.32429543261	1368.82624161022	1024.87666666113	4041.44289548452	5037.46930762376	5171.57742097986	1187.34240123465	4750.16320802938	-2.00013149149049	5.57237932254387e-29	1.21401665753541e-27	N1060_RS05420	NZ_CP104478.1	1090938	1094390	+	3453	protein_coding	pyruvate carboxylase&&sp|A0A0H3JRU9|PYC_STAAM Pyruvate carboxylase OS=Staphylococcus aureus (strain Mu50 / ATCC 700699) OX=158878 GN=pycA PE=1 SV=1 && PF02436:Conserved carboxylase domain|PF02785:Biotin carboxylase C-terminal domain|PF00682:HMGL-like|PF02786:Carbamoyl-phosphate synthase L chain, ATP binding domain|PF00289:Biotin carboxylase, N-terminal domain|PF00364:Biotin-requiring enzyme	CPSase_L_D2
N1060_RS02035	20.8098475013443	11.1437685884143	17.9627848100296	164.779860545506	254.41764179918	231.970491178516	16.6388002999294	217.055997841067	-3.71144582421402	5.91210916983482e-29	1.27711578592449e-27	N1060_RS02035	NZ_CP104478.1	435398	436057	+	660	protein_coding	methionine ABC transporter permease&&sp|Q9KTJ6|METI_VIBCH Probable D-methionine transport system permease protein MetI OS=Vibrio cholerae serotype O1 (strain ATCC 39315 / El Tor Inaba N16961) OX=243277 GN=metI PE=3 SV=1 && PF00528:Binding-protein-dependent transport system inner membrane component	BPD_transp_1
N1060_RS11855	5251.01818617254	5156.77891428869	5152.32544301015	1970.85385836665	1586.64092976579	1658.75957846402	5186.70751449046	1738.75145553215	1.57684789999832	1.08933162461177e-28	2.33336664801295e-27	N1060_RS11855	NZ_CP104478.1	2376302	2377579	-	1278	protein_coding	YhgE/Pip domain-containing protein&&-- && PF12698:ABC-2 family transporter protein	-
N1060_RS08470	505.382010746933	499.612291713906	441.08616033517	1685.74133650173	1433.99034468629	1476.25338319857	482.026820932003	1531.99502146219	-1.66798054874794	1.56713842599989e-28	3.32886320656143e-27	N1060_RS08470	NZ_CP104478.1	1741474	1742529	+	1056	protein_coding	Xaa-Pro peptidase family protein&&sp|Q2FG30|Y1654_STAA3 Uncharacterized peptidase SAUSA300_1654 OS=Staphylococcus aureus (strain USA300) OX=367830 GN=SAUSA300_1654 PE=3 SV=1 && PF00557:Metallopeptidase family M24|PF01321:Creatinase/Prolidase N-terminal domain	Peptidase_M24
N1060_RS02265	22534.0920085985	16413.8424833518	15858.1451897878	4850.16510579339	4571.42244560072	4438.14130916543	18268.693227246	4619.90962018651	1.98346776263151	2.23456026573068e-28	4.70735051020454e-27	N1060_RS02265	NZ_CP104478.1	482128	482781	+	654	protein_coding	50S ribosomal protein L25/general stress protein Ctc&&sp|Q2FJE0|RL25_STAA3 50S ribosomal protein L25 OS=Staphylococcus aureus (strain USA300) OX=367830 GN=rplY PE=1 SV=1 && PF14693:Ribosomal protein TL5, C-terminal domain|PF01386:Ribosomal L25p family	-
N1060_RS09880	937.434082679604	1096.73255857644	876.184725733664	284.028443835018	282.172293631818	279.729121715269	970.117122329901	281.976619727368	1.7829973947903	2.33828681614728e-28	4.88548614291755e-27	pmtC	NZ_CP104478.1	1999122	1999994	-	873	protein_coding	phenol-soluble modulin export ABC transporter ATP-binding protein PmtC&&sp|Q5WNX0|BCRA_ENTFL Bacitracin transport ATP-binding protein BcrA OS=Enterococcus faecalis OX=1351 GN=bcrA PE=2 SV=1 && PF00005:ABC transporter	ABC_tran
N1060_RS10200	1347.68536199182	1788.57485844049	1500.89046412691	374.006920317103	427.884215753166	434.091838271561	1545.71689485307	411.99432478061	1.90721995335575	2.63029344728693e-28	5.45090894075966e-27	rsbW	NZ_CP104478.1	2065185	2065664	-	480	protein_coding	anti-sigma B factor RsbW&&sp|A7X4P1|RSBW_STAA1 Serine-protein kinase RsbW OS=Staphylococcus aureus (strain Mu3 / ATCC 700698) OX=418127 GN=rsbW PE=3 SV=1 && PF13581:Histidine kinase-like ATPase domain	-
N1060_RS10515	3572.35715439743	3627.29667552884	4267.15932487147	1335.58413284253	1147.19227574903	1208.46391911749	3822.27105159925	1230.41344256968	1.63523754967971	2.88861187159195e-28	5.93796101668377e-27	N1060_RS10515	NZ_CP104478.1	2124558	2126168	-	1611	protein_coding	CTP synthase&&sp|Q2FWD1|PYRG_STAA8 CTP synthase OS=Staphylococcus aureus (strain NCTC 8325 / PS 47) OX=93061 GN=pyrG PE=3 SV=1 && PF06418:CTP synthase N-terminus|PF00117:Glutamine amidotransferase class-I	CTP_synth_N
N1060_RS03145	83.2393900053771	95.650680383889	100.791181434055	410.865573333861	588.629907617193	630.243356547512	93.227083941107	543.246279166189	-2.54346563269521	3.46212455654314e-28	7.05996439570277e-27	dhaK	NZ_CP104478.1	663176	664144	+	969	protein_coding	dihydroxyacetone kinase subunit DhaK&&sp|Q927E6|DHAK1_LISIN PTS-dependent dihydroxyacetone kinase 1, dihydroxyacetone-binding subunit DhaK OS=Listeria innocua serovar 6a (strain ATCC BAA-680 / CLIP 11262) OX=272626 GN=dhaK-1 PE=3 SV=1 && PF02733:Dak1 domain	-
N1060_RS04920	1630.10472093864	1599.13079243745	1673.53278480109	336.064189270441	483.393519418442	448.589993970218	1634.25609939239	422.682567553034	1.95076762127162	4.35375421921731e-28	8.80771389268644e-27	N1060_RS04920	NZ_CP104478.1	994201	995004	+	804	protein_coding	TerC family protein&&sp|O34997|YKOY_BACSU Uncharacterized membrane protein YkoY OS=Bacillus subtilis (strain 168) OX=224308 GN=ykoY PE=3 SV=1 && PF03741:Integral membrane protein TerC family	-
N1060_RS02805	2096.83987204021	2270.5428498894	2294.24679323655	828.23561484715	806.041346972856	874.153505360216	2220.54317172206	836.143489060074	1.40849411574011	5.26714321467726e-28	1.05716126411121e-26	N1060_RS02805	NZ_CP104478.1	600572	601648	+	1077	protein_coding	phosphomevalonate kinase&&sp|Q9KWG3|PMK_STRC1 Phosphomevalonate kinase OS=Streptomyces sp. (strain CL190) OX=93372 PE=1 SV=1 && PF08544:GHMP kinases C terminal|PF00288:GHMP kinases N terminal domain	GHMP_kinases
N1060_RS06120	3713.07136131129	3609.65237526385	3990.7320252949	1376.7790979789	1096.30874738919	1228.07907094508	3771.15192062335	1233.72230543773	1.61179155570087	5.44906667656537e-28	1.0851305436379e-26	trmFO	NZ_CP104478.1	1237224	1238531	+	1308	protein_coding	methylenetetrahydrofolate--tRNA-(uracil(54)-C(5))-methyltransferase (FADH(2)-oxidizing) TrmFO&&sp|A7X1M6|TRMFO_STAA1 Methylenetetrahydrofolate--tRNA-(uracil-5-)-methyltransferase TrmFO OS=Staphylococcus aureus (strain Mu3 / ATCC 700698) OX=418127 GN=trmFO PE=3 SV=1 && PF01134:Glucose inhibited division protein A	-
N1060_RS13480	259.627621207248	521.899828890734	237.507932488169	23.8497166579022	12.720882089959	14.4981556986572	339.67846086205	17.0229181488395	4.32295402270378	3.11418793079379e-27	6.15353878728167e-26	hisG	NZ_CP104478.1	2721390	2722004	-	615	protein_coding	ATP phosphoribosyltransferase&&sp|A7X770|HIS1_STAA1 ATP phosphoribosyltransferase OS=Staphylococcus aureus (strain Mu3 / ATCC 700698) OX=418127 GN=hisG PE=3 SV=1 && PF01634:ATP phosphoribosyltransferase	-
N1060_RS12885	619.34069944477	582.261908744645	475.015864976337	102.987412840941	124.89593324687	137.306062793166	558.872824388584	121.729802960326	2.1955645959087	4.89497696009332e-27	9.59792020867529e-26	N1060_RS12885	NZ_CP104478.1	2593663	2594151	-	489	protein_coding	GNAT family N-acetyltransferase&&-- && PF13673:Acetyltransferase (GNAT) domain	-
N1060_RS03540	2196.92532907049	2172.10622735841	1923.01590716261	5540.72281084265	6684.24531636027	6607.74766783508	2097.3491545305	6277.57193167933	-1.58163606849655	5.31805765537867e-27	1.03478847050078e-25	N1060_RS03540	NZ_CP104478.1	741638	743143	-	1506	protein_coding	peptide MFS transporter&&sp|P94408|YCLF_BACSU Uncharacterized transporter YclF OS=Bacillus subtilis (strain 168) OX=224308 GN=yclF PE=3 SV=2 && PF00854:POT family	-
N1060_RS01010	190.261462869433	204.302424120928	222.538945146477	740.425294424874	641.826323629749	770.107917405147	205.700944045613	717.45317848659	-1.80332824653487	5.91495450834933e-27	1.1422135637714e-25	N1060_RS01010	NZ_CP104478.1	239834	240859	+	1026	protein_coding	alcohol dehydrogenase catalytic domain-containing protein&&sp|Q2G1C4|TARJ2_STAA8 Ribulose-5-phosphate reductase 2 OS=Staphylococcus aureus (strain NCTC 8325 / PS 47) OX=93061 GN=tarJ' PE=1 SV=1 && PF08240:Alcohol dehydrogenase GroES-like domain	ADH_N
N1060_RS03200	818.520668386208	705.772010599569	924.085485227076	214.64744992112	209.316332571143	233.676156554829	816.126054737618	219.213313015697	1.89448810657787	6.3906996136759e-27	1.22480400866616e-25	vraF	NZ_CP104478.1	672830	673591	+	762	protein_coding	ABC transporter ATP-binding protein VraF&&sp|Q9K619|BCEA_BACHD Bacitracin export ATP-binding protein BceA OS=Bacillus halodurans (strain ATCC BAA-125 / DSM 18197 / FERM 7344 / JCM 9153 / C-125) OX=272558 GN=bceA PE=3 SV=1 && PF00005:ABC transporter	ABC_tran
N1060_RS09525	1424.97908128253	1453.33315340569	1754.36531644622	424.958587722622	468.359749675763	497.201457195128	1544.22585037815	463.506598197837	1.73528060049173	6.68816785015699e-27	1.27224924254106e-25	N1060_RS09525	NZ_CP104478.1	1930916	1932652	-	1737	protein_coding	SAV1866 family putative multidrug efflux ABC transporter&&sp|Q7A4T3|Y1683_STAAN Putative multidrug export ATP-binding/permease protein SA1683 OS=Staphylococcus aureus (strain N315) OX=158879 GN=SA1683 PE=1 SV=1 && PF00664:ABC transporter transmembrane region|PF00005:ABC transporter	ABC_membrane
N1060_RS12175	203.143749417885	198.730539826721	192.600970463095	35.7745749868534	30.0675394853576	32.4076421499397	198.158419902567	32.7499188740502	2.59639436083525	1.25741400224821e-26	2.37418391980051e-25	N1060_RS12175	NZ_CP104478.1	2441391	2441864	-	474	protein_coding	GyrI-like domain-containing protein&&-- && PF06445:GyrI-like small molecule binding domain	AraC_E_bind
N1060_RS04650	1619.20432462841	1571.27137096641	1652.57620252272	522.52561041404	417.476221315927	362.453892466431	1614.35063270585	434.151908065466	1.89634506807754	1.27655847293176e-26	2.39260849081108e-25	lepB	NZ_CP104478.1	929765	930340	+	576	protein_coding	signal peptidase I&&sp|Q5HHB9|LEP_STAAC Signal peptidase IB OS=Staphylococcus aureus (strain COL) OX=93062 GN=spsB PE=1 SV=2 && PF00717:Peptidase S24-like	Peptidase_S24
N1060_RS01725	152.605548343191	78.9350275012676	117.756033754638	648.278661882979	737.811161217621	753.904096330177	116.432203199699	713.331306476926	-2.61705464633271	1.31077924832283e-26	2.43881482041963e-25	N1060_RS01725	NZ_CP104478.1	376883	378271	-	1389	protein_coding	L-cystine transporter&&sp|Q65M31|TCYP_BACLD L-cystine uptake protein TcyP OS=Bacillus licheniformis (strain ATCC 14580 / DSM 13 / JCM 2505 / NBRC 12200 / NCIMB 9375 / NRRL NRS-1264 / Gibson 46) OX=279010 GN=tcyP PE=3 SV=1 && PF00375:Sodium:dicarboxylate symporter family	SDF
N1060_RS08045	1450.74365437943	1521.12441231855	1446.00417720738	562.636497520512	559.718811958196	591.865885580478	1472.62408130178	571.407065019729	1.36519047299437	1.37267764929518e-26	2.53547487540103e-25	N1060_RS08045	NZ_CP104478.1	1647544	1650021	-	2478	protein_coding	ATP-dependent RecD-like DNA helicase&&sp|O34481|RECDL_BACSU ATP-dependent RecD-like DNA helicase OS=Bacillus subtilis (strain 168) OX=224308 GN=yrrC PE=3 SV=1 && PF14490:Helix-hairpin-helix containing domain|PF13604:AAA domain|PF18335:ATP-dependent RecD-like DNA helicase SH3 domain|PF13538:UvrD-like helicase C-terminal domain	-
N1060_RS05775	1552.81100164793	1585.20108170193	1719.43767931561	633.101569464314	594.412126748993	587.601722139697	1619.14992088849	605.038472784334	1.4204249310226	1.45597736473778e-26	2.66999014583928e-25	mraY	NZ_CP104478.1	1158575	1159540	+	966	protein_coding	phospho-N-acetylmuramoyl-pentapeptide-transferase&&sp|A7X1C2|MRAY_STAA1 Phospho-N-acetylmuramoyl-pentapeptide-transferase OS=Staphylococcus aureus (strain Mu3 / ATCC 700698) OX=418127 GN=mraY PE=3 SV=1 && PF00953:Glycosyl transferase family 4	Glycos_transf_4
N1060_RS06565	562.856827655407	663.054231010648	326.32392404887	3302.10167908956	3286.61335451486	3167.42060381253	517.411660904975	3252.04521247232	-2.65153043298519	2.2196399064844e-26	4.04133008687767e-25	thrB	NZ_CP104478.1	1327942	1328856	+	915	protein_coding	homoserine kinase&&sp|Q2FHA3|KHSE_STAA3 Homoserine kinase OS=Staphylococcus aureus (strain USA300) OX=367830 GN=thrB PE=3 SV=1 && PF08544:GHMP kinases C terminal|PF00288:GHMP kinases N terminal domain	GHMP_kinases
N1060_RS13530	676.815516353245	745.703848041387	831.27776370859	197.302201442646	128.36526472595	135.600397416853	751.265709367741	153.755954528483	2.29007113076658	2.27683754725606e-26	4.1160701474863e-25	N1060_RS13530	NZ_CP104478.1	2731216	2732172	+	957	protein_coding	rhodanese-related sulfurtransferase&&sp|Q2FDH2|TRHO_STAA3 tRNA uridine(34) hydroxylase OS=Staphylococcus aureus (strain USA300) OX=367830 GN=trhO PE=3 SV=1 && PF12368:Rhodanase C-terminal|PF00581:Rhodanese-like domain|PF17773:UPF0176 acylphosphatase like domain	Rhodanese
N1060_RS04480	761.045851477734	816.281049101344	1006.9138818511	74.8013840634207	143.399034468629	145.834389674729	861.413594143393	121.344936068926	2.8250269308883	2.40578485906946e-26	4.29203388773384e-25	N1060_RS04480	NZ_CP104478.1	896236	896388	+	153	protein_coding	teichoic acid D-Ala incorporation-associated protein DltX&&-- && PF12459:D-Ala-teichoic acid biosynthesis protein	-
N1060_RS09370	368.631584309527	278.594214710356	232.518270040938	22.7656386279976	34.6933147907972	40.0831363433465	293.248023020274	32.5140299207138	3.16318231530914	2.40784953293817e-26	4.29203388773384e-25	N1060_RS09370	NZ_CP104478.1	1918312	1918385	-	74	protein_coding	tRNA-Trp&&-- && -	-
N1060_RS05480	9291.10143679067	6978.78507849442	8113.19113919668	1592.51062592993	2193.77393860475	2176.4290201749	8127.69255149392	1987.57119490319	2.03168816524662	4.12840612710239e-26	7.3078522347111e-25	N1060_RS05480	NZ_CP104478.1	1103390	1103947	+	558	protein_coding	DUF177 domain-containing protein&&sp|O34445|YLBN_BACSU Uncharacterized protein YlbN OS=Bacillus subtilis (strain 168) OX=224308 GN=ylbN PE=4 SV=1 && PF02620:Large ribosomal RNA subunit accumulation protein YceD	-
N1060_RS13485	321.066218592169	821.852933395551	312.352869196625	20.5974825681883	24.2853203535581	28.1434787091582	485.090673728115	24.3420938769682	4.3119462506117	7.03625744102746e-26	1.23692553221924e-24	N1060_RS13485	NZ_CP104478.1	2722022	2722840	-	819	protein_coding	ATP phosphoribosyltransferase regulatory subunit&&sp|Q2FDI1|HISZ_STAA3 ATP phosphoribosyltransferase regulatory subunit OS=Staphylococcus aureus (strain USA300) OX=367830 GN=hisZ PE=3 SV=1 && PF13393:Histidyl-tRNA synthetase	-
N1060_RS10135	40.6287498835769	29.7167162357713	30.9359071728287	191.881811293123	249.79186649374	266.936631392925	33.760457764059	236.203436393262	-2.80955648757734	7.25153349366875e-26	1.26603827913436e-24	N1060_RS10135	NZ_CP104478.1	2049227	2050756	+	1530	protein_coding	2-isopropylmalate synthase&&sp|Q2FF67|LEU1_STAA3 2-isopropylmalate synthase OS=Staphylococcus aureus (strain USA300) OX=367830 GN=leuA PE=3 SV=1 && PF00682:HMGL-like|PF08502:LeuA allosteric (dimerisation) domain	HMGL-like
N1060_RS05375	192.243353107657	186.658123855939	214.555485230909	746.929762604302	706.587177905904	607.216873967292	197.818987398168	686.911271492499	-1.79533396967775	1.29377308529342e-25	2.2434201322537e-24	N1060_RS05375	NZ_CP104478.1	1082209	1083561	-	1353	protein_coding	Nramp family divalent metal transporter&&sp|A6U0S3|MNTH_STAA2 Divalent metal cation transporter MntH OS=Staphylococcus aureus (strain JH1) OX=359787 GN=mntH PE=3 SV=1 && PF01566:Natural resistance-associated macrophage protein	-
N1060_RS01015	314.129602758387	368.673010800038	307.363206749395	1183.81320865587	974.882145621403	1101.85983309795	330.05527343594	1086.85172912508	-1.71907568889092	1.51337524980484e-25	2.6064821025355e-24	tarK	NZ_CP104478.1	240881	242575	+	1695	protein_coding	teichoic acid ribitol-phosphate polymerase TarK&&sp|Q2G1C2|TARK_STAA8 Teichoic acid ribitol-phosphate polymerase TarK OS=Staphylococcus aureus (strain NCTC 8325 / PS 47) OX=93061 GN=tarK PE=1 SV=1 && PF04464:CDP-Glycerol:Poly(glycerophosphate) glycerophosphotransferase	-
N1060_RS02080	477.635547411807	471.75287024287	675.600295355001	2324.26329611556	3546.81321544584	4062.0420936885	541.662904336559	3311.0395350833	-2.61216164290954	1.55650436745605e-25	2.66277156553388e-24	gltB	NZ_CP104478.1	442991	447490	+	4500	protein_coding	glutamate synthase large subunit&&sp|P39812|GLTA_BACSU Glutamate synthase [NADPH] large chain OS=Bacillus subtilis (strain 168) OX=224308 GN=gltA PE=2 SV=3 && PF01493:GXGXG motif|PF04898:Glutamate synthase central domain|PF00310:Glutamine amidotransferases class-II|PF01645:Conserved region in glutamate synthase	GATase_2
N1060_RS13475	353.767407522853	742.917905894283	330.315654006655	42.2790431662812	35.8497586171572	28.9963113973145	475.666989141264	35.708371060251	3.74185260600985	1.79944517905864e-25	3.05596539756414e-24	hisD	NZ_CP104478.1	2720147	2721397	-	1251	protein_coding	histidinol dehydrogenase&&sp|Q5HCL9|HISX_STAAC Histidinol dehydrogenase OS=Staphylococcus aureus (strain COL) OX=93062 GN=hisD PE=3 SV=1 && PF00815:Histidinol dehydrogenase	-
N1060_RS06725	6326.19364040866	6074.28252806813	7379.71075945381	2430.50294304622	2063.09578622608	2064.70793802642	6593.39564264354	2186.10222243291	1.59274997204583	1.81032081220944e-25	3.05596539756414e-24	mprF	NZ_CP104478.1	1363657	1366179	+	2523	protein_coding	bifunctional lysylphosphatidylglycerol flippase/synthetase MprF&&sp|Q2G2M2|MPRF_STAA8 Phosphatidylglycerol lysyltransferase OS=Staphylococcus aureus (strain NCTC 8325 / PS 47) OX=93061 GN=mprF PE=1 SV=1 && PF09924:Uncharacterised conserved protein (DUF2156)|PF03706:Lysylphosphatidylglycerol synthase TM region	-
N1060_RS13060	44.5925303600235	66.8626115304855	64.8656118139956	279.692131715399	334.212265818014	347.955736767774	58.7735845681682	320.620044767062	-2.44699321450883	1.86021237962182e-25	3.11952720766844e-24	N1060_RS13060	NZ_CP104478.1	2623265	2624602	-	1338	protein_coding	aspartate aminotransferase family protein&&sp|M1GRN3|ILE2E_LACBU Isoleucine 2-epimerase OS=Lactobacillus buchneri OX=1581 PE=1 SV=1 && PF00202:Aminotransferase class-III	Aminotran_3
N1060_RS00955	165.487834891643	143.01169688465	143.702278480236	553.963873281275	845.360437069093	863.066680414184	150.733936752176	754.130330254851	-2.32350779086965	7.5151712128835e-25	1.25203734781961e-23	N1060_RS00955	NZ_CP104478.1	228809	230338	-	1530	protein_coding	PTS transporter subunit EIIC&&sp|Q4L945|PTG3C_STAHJ PTS system glucose-specific EIICBA component OS=Staphylococcus haemolyticus (strain JCSC1435) OX=279808 GN=ptsG PE=3 SV=1 && PF00367:phosphotransferase system, EIIB|PF02378:Phosphotransferase system, EIIC	-
N1060_RS05230	1433.89758735453	1569.41407620167	1348.20679324166	3538.43068960877	3692.52513756719	3720.90901842597	1450.50615226596	3650.62161520064	-1.33147473954902	8.41000871855064e-25	1.3920202742588e-23	N1060_RS05230	NZ_CP104478.1	1053748	1055148	-	1401	protein_coding	ABC transporter ATP-binding protein&&sp|Q8ES39|Y804_OCEIH Putative ABC transporter ATP-binding protein OB0804 OS=Oceanobacillus iheyensis (strain DSM 14371 / CIP 107618 / JCM 11309 / KCTC 3954 / HTE831) OX=221109 GN=OB0804 PE=3 SV=1 && PF00005:ABC transporter	ABC_tran
N1060_RS11535	559.883992298072	638.909399069084	428.113037972371	112.744115110083	121.42660176779	121.955074406352	542.302143113176	118.708597094742	2.19150294613827	1.30479666897232e-24	2.14575916723254e-23	sdpB	NZ_CP104478.1	2313518	2314255	-	738	protein_coding	CPBP family intramembrane glutamic endopeptidase SdpB&&-- && PF02517:CPBP intramembrane metalloprotease	-
N1060_RS06270	948.334478989832	1062.37260542883	1128.66164556352	350.157203659201	360.810473824291	374.39355010062	1046.45624332739	361.787075861371	1.53165786625007	1.38188854104441e-24	2.25797044302706e-23	N1060_RS06270	NZ_CP104478.1	1272909	1274195	+	1287	protein_coding	pitrilysin family protein&&sp|O31766|YMFH_BACSU Uncharacterized zinc protease YmfH OS=Bacillus subtilis (strain 168) OX=224308 GN=ymfH PE=3 SV=2 && PF00675:Insulinase (Peptidase family M16)|PF05193:Peptidase M16 inactive domain	-
N1060_RS02040	116.931524055173	74.2917905894283	124.741561180761	543.123092982228	483.393519418442	564.575239559476	105.321625275121	530.363950653382	-2.3349294753603	1.97969779136112e-24	3.21417176444554e-23	gmpC	NZ_CP104478.1	436094	436936	+	843	protein_coding	dipeptide ABC transporter glycylmethionine-binding lipoprotein&&sp|P31728|METQ_HAEIN Probable D-methionine-binding lipoprotein MetQ OS=Haemophilus influenzae (strain ATCC 51907 / DSM 11121 / KW20 / Rd) OX=71421 GN=metQ PE=1 SV=2 && PF03180:NLPA lipoprotein	-
N1060_RS12225	455.834754791351	516.327944596527	278.423164555458	2361.12194913232	2138.26463493947	2075.79476297246	416.861954647779	2191.72711568142	-2.39387986399792	2.13169623245356e-24	3.43904664336971e-23	N1060_RS12225	NZ_CP104478.1	2455231	2455926	-	696	protein_coding	ABC transporter permease&&sp|O34742|OPUCD_BACSU Glycine betaine/carnitine/choline transport system permease protein OpuCD OS=Bacillus subtilis (strain 168) OX=224308 GN=opuCD PE=1 SV=1 && PF00528:Binding-protein-dependent transport system inner membrane component	BPD_transp_1
N1060_RS04075	10.900396310228	4.64323691183927	9.97932489446087	111.660037080179	174.623017780346	201.268514404889	8.50765270550936	162.517189755138	-4.26710573589399	3.7103100898401e-24	5.9481637855361e-23	N1060_RS04075	NZ_CP104478.1	845449	845643	+	195	protein_coding	helix-turn-helix transcriptional regulator&&-- && PF01381:Helix-turn-helix	HTH_3
N1060_RS04725	352.776462403741	353.814652682152	438.092362866832	1109.01182459245	1265.14954603774	1206.75825374118	381.561159317575	1193.63987479046	-1.64569685772898	3.94051010528898e-24	6.27772516148851e-23	N1060_RS04725	NZ_CP104478.1	952103	952537	+	435	protein_coding	MAP domain-containing protein&&sp|Q53599|MAP_STAAU Protein map OS=Staphylococcus aureus OX=1280 GN=map PE=1 SV=1 && PF03642:MAP domain	-
N1060_RS05130	734.29033326172	719.701721335087	693.56308016503	269.935429446257	246.32253501466	249.879977629798	715.851711587279	255.379314030239	1.487342533279	4.01934755869269e-24	6.36355088640227e-23	fmtA	NZ_CP104478.1	1032994	1034187	+	1194	protein_coding	teichoic acid D-Ala esterase FmtA&&sp|Q2FZK3|FMTA_STAA8 Teichoic acid D-alanine hydrolase OS=Staphylococcus aureus (strain NCTC 8325 / PS 47) OX=93061 GN=fmtA PE=2 SV=1 && PF00144:Beta-lactamase	Beta-lactamase
N1060_RS06115	4428.53373730989	4295.92279083369	5661.27101262765	1552.39973882345	1467.52721565072	1591.38579609967	4795.24251359041	1537.10425019128	1.64116072522676	4.9989593572218e-24	7.86564654417184e-23	topA	NZ_CP104478.1	1234993	1237068	+	2076	protein_coding	type I DNA topoisomerase&&sp|Q2FHI8|TOP1_STAA3 DNA topoisomerase 1 OS=Staphylococcus aureus (strain USA300) OX=367830 GN=topA PE=3 SV=2 && PF01396:Topoisomerase DNA binding C4 zinc finger|PF01751:Toprim domain|PF01131:DNA topoisomerase	Topoisom_bac
N1060_RS11645	3726.94459297885	2793.37132616251	3309.14413500322	1023.36966022999	839.578217937293	736.847442567051	3276.48668471486	866.598440244777	1.91934201286155	6.51175195682742e-24	1.01831016797258e-22	sdpC	NZ_CP104478.1	2335941	2337200	+	1260	protein_coding	CPBP family intramembrane glutamic endopeptidase SdpC&&sp|Q2FEG1|LYRA_STAA3 Lysostaphin resistance protein A OS=Staphylococcus aureus (strain USA300) OX=367830 GN=lyrA PE=3 SV=1 && -	-
N1060_RS03165	3957.83480573186	3008.81751887185	3985.74236284767	910.625545119904	582.847688485394	519.375107087192	3650.79822915046	670.949446897496	2.44461257731807	8.89948170233232e-24	1.3832182231247e-22	N1060_RS03165	NZ_CP104478.1	666194	667261	+	1068	protein_coding	membrane protein&&sp|O31674|YKVI_BACSU Uncharacterized membrane protein YkvI OS=Bacillus subtilis (strain 168) OX=224308 GN=ykvI PE=4 SV=1 && -	-
N1060_RS03350	260.618566326359	264.664503974838	277.425232066012	748.013840634207	837.265330284574	954.319778046909	267.569434122403	846.532982988563	-1.66266018302696	1.26546833880792e-23	1.95495684583114e-22	N1060_RS03350	NZ_CP104478.1	701433	702986	+	1554	protein_coding	DASS family sodium-coupled anion symporter&&sp|Q07252|MEMP_CUPNH Membrane protein OS=Cupriavidus necator (strain ATCC 17699 / DSM 428 / KCTC 22496 / NCIMB 10442 / H16 / Stanier 337) OX=381666 GN=H16_A0667 PE=3 SV=2 && PF00939:Sodium:sulfate symporter transmembrane region	Na_sulph_symp
N1060_RS03205	1411.10584961496	1331.6803463155	1790.29088606628	461.81724073938	417.476221315927	364.159557842744	1511.02569399892	414.484339966017	1.86731746689108	1.29107438833705e-23	1.98249916618743e-22	vraG	NZ_CP104478.1	673581	675470	+	1890	protein_coding	ABC transporter permease VraG&&sp|O34741|BCEB_BACSU Bacitracin export permease protein BceB OS=Bacillus subtilis (strain 168) OX=224308 GN=bceB PE=2 SV=1 && -	-
N1060_RS13140	671.860790757687	481.967991448916	714.519662443398	2579.02163314316	4830.46586270534	4568.62471045334	622.782814883334	3992.70406876728	-2.68083126072311	1.41158033437361e-23	2.15456183971158e-22	nrdG	NZ_CP104478.1	2639224	2639760	-	537	protein_coding	anaerobic ribonucleoside-triphosphate reductase activating protein&&sp|Q9CM94|NRDG_PASMU Anaerobic ribonucleoside-triphosphate reductase-activating protein OS=Pasteurella multocida (strain Pm70) OX=272843 GN=nrdG PE=3 SV=1 && PF04055:Radical SAM superfamily|PF13353:4Fe-4S single cluster domain	Radical_SAM
N1060_RS03105	1149.49633816949	1254.60261357897	1564.75814345146	383.763622586245	350.402479387052	407.654024938716	1322.95236506664	380.606708970671	1.7961542007463	1.5332928616314e-23	2.32640684779669e-22	pbp4	NZ_CP104478.1	653421	654716	-	1296	protein_coding	penicillin-binding protein PBP4&&sp|P08750|DACA_BACSU D-alanyl-D-alanine carboxypeptidase DacA OS=Bacillus subtilis (strain 168) OX=224308 GN=dacA PE=1 SV=3 && PF00768:D-alanyl-D-alanine carboxypeptidase|PF09211:Domain of unknown function (DUF1958)	-
N1060_RS03790	3987.56315930521	4190.05698924376	3471.80713078294	10019.0491523787	11335.4623859798	12488.881885361	3883.14242644397	11281.1311412398	-1.53863554446076	2.14974436859978e-23	3.24242508613067e-22	N1060_RS03790	NZ_CP104478.1	796339	797529	+	1191	protein_coding	phosphoglycerate kinase&&sp|A7WZS6|PGK_STAA1 Phosphoglycerate kinase OS=Staphylococcus aureus (strain Mu3 / ATCC 700698) OX=418127 GN=pgk PE=3 SV=1 && PF00162:Phosphoglycerate kinase	-
N1060_RS04070	308.183932043718	296.238514975345	187.611308015864	1097.0869662635	1165.69537697079	1234.90173245033	264.011251678309	1165.89469189487	-2.14243995183561	2.81777546623777e-23	4.22500568437651e-22	N1060_RS04070	NZ_CP104478.1	844854	845186	-	333	protein_coding	helix-turn-helix transcriptional regulator&&-- && PF12844:Helix-turn-helix domain	-
N1060_RS04290	17.8370121440094	20.4302424120928	21.9545147678139	135.509753738081	160.745691864027	201.268514404889	20.073923107972	165.841320002332	-3.04947598216545	4.38762222982635e-23	6.54037956948969e-22	N1060_RS04290	NZ_CP104478.1	864421	864723	+	303	protein_coding	hypothetical protein&&-- && -	-
N1060_RS13105	3467.3169717716	4500.22521495462	4639.38814343486	1281.38023134729	940.188830830605	890.357326435186	4202.31011005369	1037.30879620436	2.01874746314457	6.20904825958963e-23	9.20166512424067e-22	betB	NZ_CP104478.1	2633639	2635129	-	1491	protein_coding	betaine-aldehyde dehydrogenase&&sp|P71016|GBSA_BACSU Betaine aldehyde dehydrogenase OS=Bacillus subtilis (strain 168) OX=224308 GN=gbsA PE=1 SV=1 && PF00171:Aldehyde dehydrogenase family	Aldedh
N1060_RS13085	1193.09792341041	1382.75595234574	1196.52105484586	3051.67965418158	3251.92003972406	3440.32706402255	1257.45831020067	3247.97558597606	-1.3690007512156	7.62724899639588e-23	1.12380680299498e-21	N1060_RS13085	NZ_CP104478.1	2628663	2630261	-	1599	protein_coding	AMP-binding protein&&sp|C0SPB0|YTCI_BACSU Uncharacterized acyl--CoA ligase YtcI OS=Bacillus subtilis (strain 168) OX=224308 GN=ytcI PE=3 SV=1 && PF13193:AMP-binding enzyme C-terminal domain|PF00501:AMP-binding enzyme	AMP-binding
N1060_RS03620	1050.40182625833	1048.44289469331	1028.86839661892	421.706353632908	358.497586171572	347.955736767774	1042.57103919018	376.053225524084	1.47222616911683	7.8911095872516e-23	1.15600220332784e-21	ytxJ	NZ_CP104478.1	757122	757442	+	321	protein_coding	bacillithiol system redox-active protein YtxJ&&sp|P39914|YTXJ_BACSU Uncharacterized protein YtxJ OS=Bacillus subtilis (strain 168) OX=224308 GN=ytxJ PE=4 SV=1 && PF11009:Protein of unknown function (DUF2847)	-
N1060_RS12270	938.425027798716	875.714481572887	1081.75881855956	332.811955180727	339.994484949813	331.751915692804	965.29944264372	334.852785274448	1.5275014439658	1.820709808035e-22	2.65199388610355e-21	N1060_RS12270	NZ_CP104478.1	2463850	2465037	-	1188	protein_coding	MFS transporter&&sp|Q797E3|PBUE_BACSU Purine efflux pump PbuE OS=Bacillus subtilis (strain 168) OX=224308 GN=pbuE PE=1 SV=1 && PF07690:Major Facilitator Superfamily	MFS_1
N1060_RS05235	455.834754791351	506.112823390481	454.059282697969	1149.12271169893	1209.64024237246	1255.36971696609	472.002286959934	1204.71089034583	-1.35177070546405	2.23004781038599e-22	3.22976810720107e-21	N1060_RS05235	NZ_CP104478.1	1055163	1055738	-	576	protein_coding	ECF transporter S component&&sp|O34738|YKOE_BACSU Putative HMP/thiamine permease protein YkoE OS=Bacillus subtilis (strain 168) OX=224308 GN=ykoE PE=1 SV=2 && PF09819:ABC-type cobalt transport system, permease component	-
N1060_RS08620	27.7464633351257	23.2161845591964	11.975189873353	158.275392366078	169.997242474907	183.359027953606	20.9792792558917	170.543887598197	-3.02166233489829	2.87064286898246e-22	4.13405009776062e-21	N1060_RS08620	NZ_CP104478.1	1773649	1774281	+	633	protein_coding	hypothetical protein&&sp|Q65G33|ACUA_BACLD Acetoin utilization protein AcuA OS=Bacillus licheniformis (strain ATCC 14580 / DSM 13 / JCM 2505 / NBRC 12200 / NCIMB 9375 / NRRL NRS-1264 / Gibson 46) OX=279010 GN=acuA PE=1 SV=1 && -	-
N1060_RS06980	178.370121440094	173.657060502789	133.722953585776	597.326994477461	641.826323629749	524.49210321613	161.916711842886	587.88180710778	-1.85861740455357	3.65350968521387e-22	5.2319079705675e-21	N1060_RS06980	NZ_CP104478.1	1416374	1416577	-	204	protein_coding	DUF6501 family protein&&sp|O31848|YOZC_BACSU Uncharacterized protein YozC OS=Bacillus subtilis (strain 168) OX=224308 GN=yozC PE=4 SV=1 && -	-
N1060_RS08755	985.990393516074	1124.59198004747	1010.90561180889	413.033729393671	395.503788615089	384.627542358495	1040.49599512414	397.721686789085	1.38818011633856	4.50343668996955e-22	6.4129944819734e-21	N1060_RS08755	NZ_CP104478.1	1810312	1811493	-	1182	protein_coding	MFS transporter&&sp|O34546|YTTB_BACSU Uncharacterized MFS-type transporter YttB OS=Bacillus subtilis (strain 168) OX=224308 GN=yttB PE=3 SV=1 && PF07690:Major Facilitator Superfamily	MFS_1
N1060_RS03800	4580.14834053396	5198.56804649525	4465.74789027124	11898.8404562334	14632.4837349319	15759.4952444404	4748.15475910015	14096.9398118686	-1.5699538010761	5.54709794366987e-22	7.8553070324525e-21	gpmI	NZ_CP104478.1	798415	799932	+	1518	protein_coding	2,3-bisphosphoglycerate-independent phosphoglycerate mutase&&sp|Q5HHP2|GPMI_STAAC 2,3-bisphosphoglycerate-independent phosphoglycerate mutase OS=Staphylococcus aureus (strain COL) OX=93062 GN=gpmI PE=3 SV=1 && PF06415:BPG-independent PGAM N-terminus (iPGM_N)|PF01676:Metalloenzyme superfamily	-
N1060_RS07410	789.783259931971	757.776264012169	819.302573835237	1789.81282737257	2021.46380847712	2065.56077071458	788.954032593126	1958.94580218809	-1.31237983536118	6.86314338257444e-22	9.66527761446533e-21	srrB	NZ_CP104478.1	1531046	1532797	-	1752	protein_coding	two-component system sensor histidine kinase SrrB&&sp|Q2FY80|SRRB_STAA8 Sensor protein SrrB OS=Staphylococcus aureus (strain NCTC 8325 / PS 47) OX=93061 GN=srrB PE=3 SV=1 && PF18698:Histidine kinase sensor domain|PF00672:HAMP domain|PF02518:Histidine kinase-, DNA gyrase B-, and HSP90-like ATPase|PF00512:His Kinase A (phospho-acceptor) domain	HATPase_c
N1060_RS03570	5369.93160046594	5314.64896929123	5812.95675102345	2434.83925516584	2560.36663156084	2475.77329371776	5499.17910692687	2490.32639348148	1.1429230295817	7.02721546859966e-22	9.84196276343985e-21	nrdF	NZ_CP104478.1	748255	749226	+	972	protein_coding	class 1b ribonucleoside-diphosphate reductase subunit beta&&sp|P50621|RIR2_BACSU Ribonucleoside-diphosphate reductase subunit beta OS=Bacillus subtilis (strain 168) OX=224308 GN=nrdF PE=1 SV=1 && PF00268:Ribonucleotide reductase, small chain	-
N1060_RS10120	50.5382010746933	56.6474903244391	46.9028270039661	214.64744992112	290.267400416337	332.60474838096	51.3628394676995	279.173199572806	-2.44298510198425	1.07823160360019e-21	1.50186467627153e-20	ilvB	NZ_CP104478.1	2046033	2047802	+	1770	protein_coding	biosynthetic-type acetolactate synthase large subunit&&sp|P37251|ILVB_BACSU Acetolactate synthase large subunit OS=Bacillus subtilis (strain 168) OX=224308 GN=ilvB PE=1 SV=4 && PF02775:Thiamine pyrophosphate enzyme, C-terminal TPP binding domain|PF00205:Thiamine pyrophosphate enzyme, central domain|PF02776:Thiamine pyrophosphate enzyme, N-terminal TPP binding domain	TPP_enzyme_N
N1060_RS05135	2879.6865161384	2589.06890204158	2184.47421939748	7109.38372011468	8230.41071220347	7072.54148288027	2551.07654585915	7470.77863839947	-1.55006630087904	1.29667893922855e-21	1.79632316092042e-20	qoxD	NZ_CP104478.1	1034724	1035002	-	279	protein_coding	cytochrome aa3 quinol oxidase subunit IV&&sp|Q2FI20|QOX4_STAA3 Probable quinol oxidase subunit 4 OS=Staphylococcus aureus (strain USA300) OX=367830 GN=qoxD PE=3 SV=2 && PF03626:Prokaryotic Cytochrome C oxidase subunit IV	-
N1060_RS07125	7.92756095289306	2.78594214710356	5.98759493667652	93.2307105717996	117.957270288711	151.804218491823	5.56703267889105	120.997399784111	-4.45694302685193	1.33395987645046e-21	1.83798039193093e-20	tdcB	NZ_CP104478.1	1473343	1474383	-	1041	protein_coding	bifunctional threonine ammonia-lyase/L-serine ammonia-lyase TdcB&&sp|Q2FH01|TDCB_STAA3 L-threonine dehydratase catabolic TdcB OS=Staphylococcus aureus (strain USA300) OX=367830 GN=tdcB PE=3 SV=1 && PF00291:Pyridoxal-phosphate dependent enzyme	PALP
N1060_RS00935	141.705152032963	173.657060502789	80.832531645133	1099.25512232331	726.246722954022	846.862859339214	132.064914726962	890.788234872183	-2.75256204994038	1.34509090964724e-21	1.8433530799413e-20	N1060_RS00935	NZ_CP104478.1	225619	225792	-	174	protein_coding	hypothetical protein&&-- && -	-
N1060_RS11755	2245.48163990696	2404.26807295037	2164.51556960856	804.385898189248	546.997929868237	556.046912677913	2271.42176082197	635.810246911799	1.837488149229	1.85671751689535e-21	2.53089462597126e-20	tcaA	NZ_CP104478.1	2356331	2357713	-	1383	protein_coding	glycopeptide resistance protein TcaA&&sp|Q2FEE1|TCAA_STAA3 Membrane-associated protein TcaA OS=Staphylococcus aureus (strain USA300) OX=367830 GN=tcaA PE=3 SV=1 && PF13248:zinc-ribbon domain	-
N1060_RS08320	3840.90328167669	3512.14440011522	3325.11105483436	1486.27097899927	1528.8187384478	1563.24231739051	3559.38624554209	1526.11067827919	1.22162090664152	2.32809904922591e-21	3.15655557259407e-20	rplT	NZ_CP104478.1	1701761	1702117	-	357	protein_coding	50S ribosomal protein L20&&sp|A7X3A1|RL20_STAA1 50S ribosomal protein L20 OS=Staphylococcus aureus (strain Mu3 / ATCC 700698) OX=418127 GN=rplT PE=3 SV=1 && PF00453:Ribosomal protein L20	-
N1060_RS03170	656.005668851901	565.546255862023	547.864936705902	188.629577203409	153.807028905868	129.630568599759	589.805620473275	157.355724903012	1.91003810948667	2.46023568169678e-21	3.31806389028841e-20	N1060_RS03170	NZ_CP104478.1	667412	668455	+	1044	protein_coding	alpha/beta hydrolase&&sp|Q9SMM9|CXE13_ARATH Probable carboxylesterase 13 OS=Arabidopsis thaliana OX=3702 GN=CXE13 PE=1 SV=1 && PF07859:alpha/beta hydrolase fold	Abhydrolase_3
N1060_RS09685	824.466339100878	766.13409045348	913.108227843169	312.214472612538	298.362507200856	268.642296769237	834.569552465842	293.073092194211	1.51132749133243	4.39265844397468e-21	5.89309809141656e-20	N1060_RS09685	NZ_CP104478.1	1959681	1960211	-	531	protein_coding	DUF3267 domain-containing protein&&-- && PF11667:Putative zincin peptidase	-
N1060_RS00925	185.306737273875	293.452572828242	196.592700420879	1240.18526621092	889.305302470769	987.580252885005	225.117336840999	1039.0236071889	-2.20544341236625	5.92987519209155e-21	7.9137444317494e-20	nikA	NZ_CP104478.1	223433	224908	-	1476	protein_coding	nickel ABC transporter substrate-binding protein&&sp|Q2G2P5|NIKA_STAA8 Nickel-binding protein NikA OS=Staphylococcus aureus (strain NCTC 8325 / PS 47) OX=93061 GN=nikA PE=1 SV=2 && PF00496:Bacterial extracellular solute-binding proteins, family 5 Middle	-
N1060_RS04120	21.8007926204559	13.00106335315	25.9462447255983	134.425675708176	179.248793085786	200.415681716733	20.2493668997347	171.363383503565	-3.08880355564176	6.38552328881978e-21	8.47744732458418e-20	N1060_RS04120	NZ_CP104478.1	848724	849374	+	651	protein_coding	ERF family protein&&-- && PF04404:ERF superfamily	-
N1060_RS13230	96.1216765538284	133.725223060971	90.8118565395939	388.099934705864	451.013092280364	445.178663217593	106.886252051464	428.09723006794	-1.99999521244479	8.65655078950605e-21	1.1432926405415e-19	N1060_RS13230	NZ_CP104478.1	2655835	2656596	-	762	protein_coding	alpha/beta hydrolase family protein&&sp|P23553|XYNC_CALSA Acetyl esterase OS=Caldicellulosiruptor saccharolyticus OX=44001 GN=xynC PE=4 SV=1 && PF00756:Putative esterase	-
N1060_RS12675	744.199784452836	698.342831540626	981.965569614949	217.899684010834	224.350102313822	245.615814189017	808.169395202804	229.288533504558	1.81594188606506	1.17850040416354e-20	1.54845233516127e-19	sdaAA	NZ_CP104478.1	2547782	2548681	-	900	protein_coding	L-serine ammonia-lyase, iron-sulfur-dependent, subunit alpha&&sp|O34607|SDHAA_BACSU Probable L-serine dehydratase, alpha chain OS=Bacillus subtilis (strain 168) OX=224308 GN=sdaAA PE=3 SV=1 && PF03313:Serine dehydratase alpha chain	-
N1060_RS11905	401.332773240211	347.314121005577	289.400421939365	1010.36072387113	1059.30254494568	1106.12399653873	346.015772061718	1058.59575511851	-1.61338557480856	1.2361059141087e-20	1.61581229490415e-19	N1060_RS11905	NZ_CP104478.1	2388780	2389226	+	447	protein_coding	MarR family transcriptional regulator&&sp|Q2FEB2|SARZ_STAA3 HTH-type transcriptional regulator SarZ OS=Staphylococcus aureus (strain USA300) OX=367830 GN=sarZ PE=3 SV=1 && PF01047:MarR family	MarR
N1060_RS02675	478.626492530918	439.250211859995	470.026202529107	1158.87941396807	1093.99585973647	1075.42201976511	462.634302306673	1109.43243115655	-1.26191279267626	1.24499255744121e-20	1.61912552495798e-19	N1060_RS02675	NZ_CP104478.1	576035	577525	-	1491	protein_coding	glycosyltransferase&&sp|A0A0H2WWV6|TARM_STAAC Poly(ribitol-phosphate) alpha-N-acetylglucosaminyltransferase OS=Staphylococcus aureus (strain COL) OX=93062 GN=tarM PE=1 SV=1 && PF00534:Glycosyl transferases group 1	Glycos_transf_1
N1060_RS05665	107.022072864056	47.3610165007606	69.8552742612261	424.958587722622	453.325979933084	549.224251172663	74.746121208681	475.836272942789	-2.67334234379689	1.80399397288367e-20	2.33420336897486e-19	hyl	NZ_CP104478.1	1138483	1139442	-	960	protein_coding	alpha-hemolysin&&sp|Q2G1X0|HLA_STAA8 Alpha-hemolysin OS=Staphylococcus aureus (strain NCTC 8325 / PS 47) OX=93061 GN=hly PE=1 SV=1 && PF07968:Leukocidin/Hemolysin toxin family	-
N1060_RS10375	3444.52523403203	3929.10707479839	3874.97185651915	1583.83800169069	1646.77600873651	1686.90305717318	3749.53472178319	1639.17235586679	1.19361820544688	1.90779875390242e-20	2.45605001196832e-19	murA	NZ_CP104478.1	2099767	2101032	-	1266	protein_coding	UDP-N-acetylglucosamine 1-carboxyvinyltransferase&&sp|Q5HEA0|MURA1_STAAC UDP-N-acetylglucosamine 1-carboxyvinyltransferase 1 OS=Staphylococcus aureus (strain COL) OX=93062 GN=murA1 PE=3 SV=1 && PF00275:EPSP synthase (3-phosphoshikimate 1-carboxyvinyltransferase)	EPSP_synthase
N1060_RS13470	255.663840730801	548.830602979402	303.37147679161	27.1019507476162	50.883528359836	35.818972902565	369.288640167271	37.9348173366724	3.28821793553151	2.26645697193385e-20	2.90311498565798e-19	N1060_RS13470	NZ_CP104478.1	2719118	2720131	-	1014	protein_coding	histidinol-phosphate transaminase&&sp|Q82WM3|HIS81_NITEU Histidinol-phosphate aminotransferase 1 OS=Nitrosomonas europaea (strain ATCC 19718 / CIP 103999 / KCTC 2705 / NBRC 14298) OX=228410 GN=hisC1 PE=3 SV=1 && PF00155:Aminotransferase class I and II	Aminotran_1_2
N1060_RS01520	31.7102438115722	31.574011000507	39.9172995778435	162.611704485697	172.310130127626	171.419370319418	34.4005181299743	168.780401644247	-2.29641279650038	2.75254936740017e-20	3.50812416875152e-19	N1060_RS01520	NZ_CP104478.1	340785	341330	+	546	protein_coding	GNAT family protein&&sp|P96579|YDAF_BACSU Putative ribosomal N-acetyltransferase YdaF OS=Bacillus subtilis (strain 168) OX=224308 GN=ydaF PE=1 SV=1 && PF13302:Acetyltransferase (GNAT) domain	-
N1060_RS12815	397.368992763765	487.539875743124	489.984852318029	1220.67186167263	1602.83114333483	1565.80081545498	458.297906941639	1463.10127348748	-1.67465621082234	3.0914639221406e-20	3.92046842663502e-19	pruA	NZ_CP104478.1	2575921	2577465	-	1545	protein_coding	L-glutamate gamma-semialdehyde dehydrogenase&&sp|A7X6R7|ROCA_STAA1 1-pyrroline-5-carboxylate dehydrogenase OS=Staphylococcus aureus (strain Mu3 / ATCC 700698) OX=418127 GN=rocA PE=3 SV=1 && PF00171:Aldehyde dehydrogenase family	Aldedh
N1060_RS11045	11191.7341752468	9668.14789783173	11588.9899999374	4226.82023859822	4556.38867585804	4684.6099560426	10816.2906910053	4489.27295683295	1.26855866701847	3.47587268675296e-20	4.38613835570955e-19	rplM	NZ_CP104478.1	2234375	2234812	-	438	protein_coding	50S ribosomal protein L13&&sp|A7X5B4|RL13_STAA1 50S ribosomal protein L13 OS=Staphylococcus aureus (strain Mu3 / ATCC 700698) OX=418127 GN=rplM PE=3 SV=1 && PF00572:Ribosomal protein L13	-
N1060_RS03365	441.961523123788	444.822096154202	447.073755271847	56.3720575550416	107.549275851471	104.898420643226	444.619124849946	89.6065846832464	2.30804377919293	3.72850000696661e-20	4.6817470530827e-19	N1060_RS03365	NZ_CP104478.1	704881	705498	-	618	protein_coding	DUF1361 domain-containing protein&&-- && PF07099:Protein of unknown function (DUF1361)	-
N1060_RS02030	31.7102438115722	9.28647382367854	18.9607172994756	177.788796904362	195.439006654825	248.174312253486	19.9858116449088	207.134038604224	-3.38179257896863	4.48593143617673e-20	5.60521530922279e-19	N1060_RS02030	NZ_CP104478.1	434369	435394	+	1026	protein_coding	methionine ABC transporter ATP-binding protein&&sp|Q2FJI0|METN1_STAA3 Methionine import ATP-binding protein MetN 1 OS=Staphylococcus aureus (strain USA300) OX=367830 GN=metN1 PE=3 SV=1 && PF00005:ABC transporter|PF09383:NIL domain	ABC_tran
N1060_RS10520	2079.99380501532	1809.93374823495	1813.24333332354	811.974444398581	797.946240188337	825.542042135307	1901.05696219127	811.820908907408	1.22729094691593	1.36226651260706e-19	1.69386211738312e-18	rpoE	NZ_CP104478.1	2126504	2127034	-	531	protein_coding	DNA-directed RNA polymerase subunit delta&&sp|A7X4Y0|RPOE_STAA1 Probable DNA-directed RNA polymerase subunit delta OS=Staphylococcus aureus (strain Mu3 / ATCC 700698) OX=418127 GN=rpoE PE=3 SV=1 && PF05066:HB1, ASXL, restriction endonuclease HTH domain	-
N1060_RS11360	527.182803367388	481.967991448916	501.960042191382	1115.51629277188	1217.73534915698	1215.28658062274	503.703612335895	1182.84607418387	-1.23193492298226	1.47281789882076e-19	1.82243340975442e-18	modA	NZ_CP104478.1	2278275	2279057	-	783	protein_coding	molybdate ABC transporter substrate-binding protein&&sp|O32208|YVGL_BACSU Putative ABC transporter substrate-binding lipoprotein YvgL OS=Bacillus subtilis (strain 168) OX=224308 GN=yvgL PE=3 SV=1 && PF13531:Bacterial extracellular solute-binding protein	-
N1060_RS04080	27.7464633351257	23.2161845591964	49.8966244723043	207.058903711788	402.442451573248	477.586305367533	33.6197574555421	362.362553550856	-3.43380416559871	1.5062835295352e-19	1.85483899361604e-18	N1060_RS04080	NZ_CP104478.1	845643	846410	+	768	protein_coding	phage antirepressor Ant&&-- && PF02498:BRO family, N-terminal domain|PF03374:Phage antirepressor protein KilAC domain	ANT
N1060_RS12490	11342.3578333517	12053.8430231347	8610.16151894083	29414.2891854028	31395.1369980188	34654.8562832316	10668.7874584758	31821.4274888844	-1.57659805717838	2.63479612910492e-19	3.22889198706175e-18	N1060_RS12490	NZ_CP104478.1	2504518	2508633	-	4116	protein_coding	E domain-containing protein&&sp|P61598|PLS_STAAN Putative surface protein SA2285 OS=Staphylococcus aureus (strain N315) OX=158879 GN=SA2285 PE=1 SV=1 && PF07501:G5 domain|PF17041:E domain|PF18483:Bacterial lectin|PF04650:YSIRK type signal peptide	YSIRK_signal
N1060_RS02015	856.17658291245	999.224583427811	489.984852318029	156.107236306269	115.644382635991	101.487089890601	781.795339552763	124.412902944287	2.65408806031698	2.83380052944606e-19	3.45615193758756e-18	N1060_RS02015	NZ_CP104478.1	430481	431818	+	1338	protein_coding	sodium-dependent transporter&&sp|O07577|YHDH_BACSU Uncharacterized sodium-dependent transporter YhdH OS=Bacillus subtilis (strain 168) OX=224308 GN=yhdH PE=3 SV=1 && PF00209:Sodium:neurotransmitter symporter family	SNF
N1060_RS04300	17.8370121440094	8.35782644131069	18.9607172994756	111.660037080179	142.242590642269	168.008039566793	15.0518519615986	140.636889096413	-3.23411351168267	3.75787865594509e-19	4.56134890190668e-18	N1060_RS04300	NZ_CP104478.1	865082	865465	+	384	protein_coding	hypothetical protein&&-- && -	-
N1060_RS11485	618.349754325659	671.412057451959	664.623037971094	1581.66984563088	2198.39971391019	2173.01768942227	651.461616582904	1984.36241632111	-1.60702019579254	3.9733963991612e-19	4.80008882533739e-18	N1060_RS11485	NZ_CP104478.1	2302149	2303102	+	954	protein_coding	2-hydroxyacid dehydrogenase family protein&&sp|Q6G716|Y2196_STAAS Putative 2-hydroxyacid dehydrogenase SAS2196 OS=Staphylococcus aureus (strain MSSA476) OX=282459 GN=SAS2196 PE=3 SV=1 && PF02826:D-isomer specific 2-hydroxyacid dehydrogenase, NAD binding domain|PF00389:D-isomer specific 2-hydroxyacid dehydrogenase, catalytic domain	2-Hacid_dh_C
N1060_RS12545	611.413138491877	664.911525775384	449.069620250739	159.359470395983	132.991040031389	161.185378061542	575.131428172667	151.178629496305	1.92582234557836	4.20770140787974e-19	5.05916551353088e-18	N1060_RS12545	NZ_CP104478.1	2523461	2524153	-	693	protein_coding	GTP pyrophosphokinase family protein&&sp|P39583|YWAC_BACSU GTP pyrophosphokinase YwaC OS=Bacillus subtilis (strain 168) OX=224308 GN=ywaC PE=1 SV=1 && PF04607:Region found in RelA / SpoT proteins	-
N1060_RS05225	617.358809206547	674.197999599062	554.850464132024	1452.66456007223	1514.94141253148	1489.89870620907	615.469090979211	1485.83489293759	-1.27115397195792	4.76715709199447e-19	5.7049217969455e-18	N1060_RS05225	NZ_CP104478.1	1052949	1053755	-	807	protein_coding	energy-coupling factor transporter transmembrane protein EcfT&&sp|O34572|YKOC_BACSU Putative HMP/thiamine permease protein YkoC OS=Bacillus subtilis (strain 168) OX=224308 GN=ykoC PE=1 SV=1 && PF02361:Cobalt transport protein	-
N1060_RS07350	2460.51673075418	2851.87611125168	2737.32881855062	6296.32519768619	5967.25014401713	5734.44699516302	2683.24055351883	5999.34077895544	-1.16070806579323	5.72841041698212e-19	6.82323278172309e-18	ebpS	NZ_CP104478.1	1519034	1520494	-	1461	protein_coding	elastin-binding protein EbpS&&sp|Q2FGW1|EBPS_STAA3 Elastin-binding protein EbpS OS=Staphylococcus aureus (strain USA300) OX=367830 GN=ebpS PE=3 SV=3 && -	-
N1060_RS03805	13442.1705407493	14184.1601182866	13305.4338817847	27715.5389125422	32967.9006018683	32692.4882677839	13643.9215136069	31125.3092607315	-1.18983153745693	6.85532181671806e-19	8.12754200502993e-18	eno	NZ_CP104478.1	800062	801366	+	1305	protein_coding	surface-displayed alpha-enolase&&sp|A7WZT2|ENO_STAA1 Enolase OS=Staphylococcus aureus (strain Mu3 / ATCC 700698) OX=418127 GN=eno PE=3 SV=1 && PF03952:Enolase, N-terminal domain|PF00113:Enolase, C-terminal TIM barrel domain	-
N1060_RS09540	866.086034103567	975.079751486247	909.116497885385	2177.91276207844	2199.55615773655	1949.57552512532	916.7607611584	2109.0148149801	-1.20143830811584	1.21879098497864e-18	1.43719399110052e-17	N1060_RS09540	NZ_CP104478.1	1934976	1935953	+	978	protein_coding	metal-dependent hydrolase&&sp|O31583|YFHP_BACSU Uncharacterized protein YfhP OS=Bacillus subtilis (strain 168) OX=224308 GN=yfhP PE=2 SV=1 && PF04307:LexA-binding, inner membrane-associated putative hydrolase	-
N1060_RS04645	582.67573003764	552.545192508873	698.552742612261	199.470357502455	130.67815237867	131.336233976072	611.257888386258	153.828247952399	1.99220388942157	1.22350371152927e-18	1.43719399110052e-17	lepB	NZ_CP104478.1	929225	929749	+	525	protein_coding	signal peptidase I&&sp|Q5HHC0|LEPH_STAAC Inactive signal peptidase IA OS=Staphylococcus aureus (strain COL) OX=93062 GN=spsA PE=3 SV=1 && PF00717:Peptidase S24-like	Peptidase_S24
N1060_RS05415	1824.32996428452	1930.65790794277	1852.16270041194	800.04958606963	601.350789707152	602.099877838354	1869.05019087974	667.833417871712	1.48531569445743	1.29142832615777e-18	1.51002330430099e-17	ftsW	NZ_CP104478.1	1089158	1090384	+	1227	protein_coding	cell division protein FtsW&&sp|O07639|FTSW_BACSU Probable peptidoglycan glycosyltransferase FtsW OS=Bacillus subtilis (strain 168) OX=224308 GN=ftsW PE=1 SV=1 && PF01098:Cell cycle protein	-
N1060_RS13055	322.057163711281	431.821032801052	265.450042192659	1164.29980411759	1276.71398430134	1163.26378664521	339.776079568331	1201.42585835471	-1.82111636348022	1.50927092825448e-18	1.75668109411903e-17	N1060_RS13055	NZ_CP104478.1	2621736	2623184	+	1449	protein_coding	amino acid permease&&sp|Q797A7|MTRTR_BACSU Methylthioribose transporter OS=Bacillus subtilis (strain 168) OX=224308 GN=mtrA PE=3 SV=1 && PF13520:Amino acid permease	-
N1060_RS01045	102.067347268498	51.075606030232	72.8490717295643	328.475643061108	469.516193502123	466.499480421501	75.3306750094315	421.497105661577	-2.48659679363354	1.66367215854599e-18	1.92759106006079e-17	scdA	NZ_CP104478.1	249789	250463	+	675	protein_coding	iron-sulfur cluster repair di-iron protein ScdA&&sp|Q2FK11|SCDA_STAA3 Iron-sulfur cluster repair protein ScdA OS=Staphylococcus aureus (strain USA300) OX=367830 GN=scdA PE=3 SV=1 && PF04405:Domain of Unknown function (DUF542)|PF01814:Hemerythrin HHE cation binding domain	-
N1060_RS10575	6916.79693139919	7316.81272567632	7327.81827000261	3218.6276707869	3613.88695737471	3478.70453498958	7187.14264235938	3437.07305438373	1.06425559645213	2.0864017795132e-18	2.40644259546568e-17	N1060_RS10575	NZ_CP104478.1	2137495	2137938	-	444	protein_coding	Dps family protein&&sp|P80879|G20U_BACSU General stress protein 20U OS=Bacillus subtilis (strain 168) OX=224308 GN=dps PE=1 SV=3 && PF00210:Ferritin-like domain	Ferritin
N1060_RS00670	326.020944187727	498.683644331538	285.408691981581	1936.1633614097	1503.37697426788	1442.99290836047	370.037760166949	1627.51108134602	-2.13609000838202	2.26400029566764e-18	2.59952106020577e-17	N1060_RS00670	NZ_CP104478.1	156404	156883	-	480	protein_coding	YagU family protein&&-- && PF07274:Protein of unknown function (DUF1440)	-
N1060_RS12455	339.89417585529	348.242768387945	283.412827002689	806.554054249057	918.216398129767	853.685520844465	323.849923748641	859.485324407763	-1.40752265230917	2.44343652977362e-18	2.79296848179056e-17	N1060_RS12455	NZ_CP104478.1	2496437	2499298	-	2862	protein_coding	DUF3427 domain-containing protein&&sp|Q06683|IRC3_YEAST Putative ATP-dependent helicase IRC3 OS=Saccharomyces cerevisiae (strain ATCC 204508 / S288c) OX=559292 GN=IRC3 PE=1 SV=1 && PF04851:Type III restriction enzyme, res subunit|PF00271:Helicase conserved C-terminal domain|PF11907:Domain of unknown function (DUF3427)|PF13091:PLD-like domain	Helicase_C
N1060_RS09360	412.233169550439	283.237451622196	248.485189872076	34.6904969569487	47.4141968807562	65.6681169880358	314.651937014903	49.2576036085802	2.66482545830837	3.18736078678077e-18	3.6270458238858e-17	N1060_RS09360	NZ_CP104478.1	1918154	1918225	-	72	protein_coding	tRNA-Gln&&-- && -	-
N1060_RS08535	17773.5916563862	12910.9845570603	13369.3015611092	4741.75730280293	5249.09852784762	5415.48756979256	14684.6259248519	5135.4478001477	1.51568698392619	3.60144587365872e-18	4.08003801420271e-17	rpsD	NZ_CP104478.1	1753805	1754407	+	603	protein_coding	30S ribosomal protein S4&&sp|A7X3F0|RS4_STAA1 30S ribosomal protein S4 OS=Staphylococcus aureus (strain Mu3 / ATCC 700698) OX=418127 GN=rpsD PE=3 SV=1 && PF01479:S4 domain|PF00163:Ribosomal protein S4/S9 N-terminal domain	S4
N1060_RS12255	235.844938348569	214.517545326974	218.547215188693	821.731146667722	593.255682922633	657.534002568514	222.969899621412	690.84027738629	-1.63164998948426	3.9807245241772e-18	4.48976407616269e-17	N1060_RS12255	NZ_CP104478.1	2459412	2460011	-	600	protein_coding	YdeI family protein&&sp|P96666|YDEI_BACSU Uncharacterized protein YdeI OS=Bacillus subtilis (strain 168) OX=224308 GN=ydeI PE=4 SV=1 && PF13376:Bacteriocin-protection, YdeI or OmpD-Associated|PF08818:Domain of unknown function (DU1801)	-
N1060_RS12895	123.868139888954	130.939280913867	82.8283966240252	391.352168795578	577.065469353594	577.367729881821	112.545272475616	515.261789343664	-2.19418495009406	5.0537310158884e-18	5.67487240506588e-17	N1060_RS12895	NZ_CP104478.1	2595736	2596791	-	1056	protein_coding	PTS transporter subunit IIC&&-- && PF13303:Phosphotransferase system, EIIC	-
N1060_RS04330	31.7102438115722	29.7167162357713	55.8842194089808	189.713655233313	277.546518326378	295.932942790239	39.1037264854415	254.397705449977	-2.7054421728401	5.44762341898775e-18	6.09034741008762e-17	N1060_RS04330	NZ_CP104478.1	871319	873217	+	1899	protein_coding	SGNH/GDSL hydrolase family protein&&-- && PF06605:Prophage endopeptidase tail|PF13472:GDSL-like Lipase/Acylhydrolase family	-
N1060_RS09890	609.431248253654	882.215013249462	755.434894510688	238.497166579022	224.350102313822	243.057316124548	749.027052004601	235.301528339131	1.66999372483563	5.69057458640503e-18	6.3341810570945e-17	pmtA	NZ_CP104478.1	2000672	2001568	-	897	protein_coding	phenol-soluble modulin export ABC transporter ATP-binding protein PmtA&&sp|P46903|NATA_BACSU ABC transporter ATP-binding protein NatA OS=Bacillus subtilis (strain 168) OX=224308 GN=natA PE=1 SV=1 && PF00005:ABC transporter	ABC_tran
N1060_RS04115	7.92756095289306	15.7870055002535	17.9627848100296	97.5670226914182	159.589248037667	181.653362577294	13.8924504210587	146.269877768793	-3.39671211551854	6.09357988080388e-18	6.75327613746483e-17	N1060_RS04115	NZ_CP104478.1	848187	848723	+	537	protein_coding	host-nuclease inhibitor Gam family protein&&-- && PF07352:Bacteriophage Mu Gam like protein	-
N1060_RS11290	343.857956331736	390.031900594499	403.164725736219	101.903334811037	95.9848375878724	56.2869574183164	379.018194220818	84.7250432724085	2.17155922857627	6.56807420503025e-18	7.24003968238068e-17	N1060_RS11290	NZ_CP104478.1	2268326	2269537	+	1212	protein_coding	MFS transporter&&sp|P94577|YWOG_BACSU Uncharacterized MFS-type transporter YwoG OS=Bacillus subtilis (strain 168) OX=224308 GN=ywoG PE=3 SV=1 && PF07690:Major Facilitator Superfamily	MFS_1
N1060_RS02785	1559.74761748171	1432.9029109936	1693.49143459001	3329.20362983717	3671.70914869271	3782.31297197323	1562.04732102177	3594.40858350104	-1.20254302948547	6.60027321378709e-18	7.24003968238068e-17	pta	NZ_CP104478.1	596239	597225	+	987	protein_coding	phosphate acetyltransferase&&sp|Q5HI88|PTAS_STAAC Phosphate acetyltransferase OS=Staphylococcus aureus (strain COL) OX=93062 GN=pta PE=3 SV=1 && PF01515:Phosphate acetyl/butaryl transferase	-
N1060_RS00930	29.728353573349	67.7912589128534	58.8780168773191	327.391565031203	263.669192410059	312.136763865209	52.1325431211738	301.06584043549	-2.52796132469922	6.61800410354923e-18	7.24003968238068e-17	N1060_RS00930	NZ_CP104478.1	225106	225462	-	357	protein_coding	DUF488 domain-containing protein&&sp|P9WL10|Y3073_MYCTO Uncharacterized protein MT3158 OS=Mycobacterium tuberculosis (strain CDC 1551 / Oshkosh) OX=83331 GN=MT3158 PE=4 SV=1 && PF04343:Protein of unknown function, DUF488	-
N1060_RS04380	20.8098475013443	26.0021267062999	33.9297046411669	136.593831767986	285.641625110897	227.706327737734	26.9138929496037	216.647261538872	-3.00926734693093	6.82765161321541e-18	7.43747177866927e-17	N1060_RS04380	NZ_CP104478.1	881863	883275	+	1413	protein_coding	N-acetylmuramoyl-L-alanine amidase&&sp|Q2FYD8|PH_STAA8 Probable autolysin PH OS=Staphylococcus aureus (strain NCTC 8325 / PS 47) OX=93061 GN=SAOUHSC_01515 PE=1 SV=1 && PF05257:CHAP domain|PF01520:N-acetylmuramoyl-L-alanine amidase	-
N1060_RS03360	417.187895145997	307.38228356376	369.235021095052	115.996349199797	92.5155061087927	87.8417668800998	364.60173326827	98.7845407295632	1.8863351079163	8.06579870491235e-18	8.74881740375386e-17	N1060_RS03360	NZ_CP104478.1	704600	704884	-	285	protein_coding	hypothetical protein&&-- && -	-
N1060_RS09375	381.513870857978	273.022330416149	231.520337551492	20.5974825681883	48.5706407071161	48.6114632249096	295.35217960854	39.259862166738	2.90596378990786	8.47190486147696e-18	9.15037520843422e-17	N1060_RS09375	NZ_CP104478.1	1918401	1918481	-	81	protein_coding	tRNA-Tyr&&-- && -	-
N1060_RS00695	263.591401683694	273.950977798517	252.47691982986	678.632846720309	693.866295815945	605.511208590979	263.339766437357	659.336783709078	-1.32276778680254	8.71867937604413e-18	9.37717878883397e-17	brnQ	NZ_CP104478.1	161693	163048	-	1356	protein_coding	branched-chain amino acid transport system II carrier protein&&sp|A2RJ04|BRNQ_LACLM Branched-chain amino acid transport system carrier protein OS=Lactococcus lactis subsp. cremoris (strain MG1363) OX=416870 GN=brnQ PE=3 SV=1 && PF05525:Branched-chain amino acid transport protein	-
N1060_RS04655	561.865882536296	500.540939096273	624.70573839325	1485.18690096937	1307.93796761306	1439.58157760785	562.37085334194	1410.90214873009	-1.3275960166518	8.88012521528779e-18	9.51068872847419e-17	addB	NZ_CP104478.1	930500	933976	+	3477	protein_coding	helicase-exonuclease AddAB subunit AddB&&sp|Q2FIA9|ADDB_STAA3 ATP-dependent helicase/deoxyribonuclease subunit B OS=Staphylococcus aureus (strain USA300) OX=367830 GN=addB PE=3 SV=1 && PF12705:PD-(D/E)XK nuclease superfamily|PF13361:UvrD-like helicase C-terminal domain	-
N1060_RS04335	34.6830791689071	29.7167162357713	35.9255696200591	143.098299947413	253.26119797282	283.993285156051	33.4417883415792	226.784261025428	-2.76454463259283	9.83282258729164e-18	1.04869727092077e-16	N1060_RS04335	NZ_CP104478.1	873232	875142	+	1911	protein_coding	hypothetical protein&&sp|P27622|TAGC_BACSU Putative major teichoic acid biosynthesis protein C OS=Bacillus subtilis (strain 168) OX=224308 GN=tagC PE=4 SV=1 && -	-
N1060_RS02545	19083.6211038518	15341.254756717	13621.7784809391	5040.96283905661	6079.42519517404	5691.8053607552	16015.5514471693	5604.06446499528	1.5149351626762	1.04509223109209e-17	1.10997504043906e-16	rplJ	NZ_CP104478.1	535463	535963	+	501	protein_coding	50S ribosomal protein L10&&sp|A7WYW2|RL10_STAA1 50S ribosomal protein L10 OS=Staphylococcus aureus (strain Mu3 / ATCC 700698) OX=418127 GN=rplJ PE=3 SV=1 && PF00466:Ribosomal protein L10	-
N1060_RS06150	16316.9023312921	15273.4634978041	16677.447763623	6283.31626132733	7531.91864108208	7469.10868287295	16089.2711975731	7094.78119509412	1.18122298040438	1.0854544603787e-17	1.14805951016817e-16	rpsB	NZ_CP104478.1	1242995	1243762	+	768	protein_coding	30S ribosomal protein S2&&sp|A7X1N3|RS2_STAA1 30S ribosomal protein S2 OS=Staphylococcus aureus (strain Mu3 / ATCC 700698) OX=418127 GN=rpsB PE=3 SV=1 && PF00318:Ribosomal protein S2	-
N1060_RS13320	919.597070535595	1034.51318395779	953.025527421013	2000.12396517407	2175.27083738299	2191.78000856171	969.045260638132	2122.39160370626	-1.13099431998896	1.13459928411997e-17	1.19507998976108e-16	sasF	NZ_CP104478.1	2680867	2682774	-	1908	protein_coding	cell-wall-anchored protein SasF&&sp|Q2FUW9|SASF_STAA8 Surface protein F OS=Staphylococcus aureus (strain NCTC 8325 / PS 47) OX=93061 GN=sasF PE=3 SV=1 && -	-
N1060_RS01590	109.00396310228	98.4366225309926	103.784978902393	298.121458223778	418.632665142287	359.042561713806	103.741854845222	358.598895026624	-1.78925077929267	1.29748853284373e-17	1.36102809474019e-16	metE	NZ_CP104478.1	353643	355871	-	2229	protein_coding	5-methyltetrahydropteroyltriglutamate--homocysteine S-methyltransferase&&sp|Q2FJQ7|METE_STAA3 5-methyltetrahydropteroyltriglutamate--homocysteine methyltransferase OS=Staphylococcus aureus (strain USA300) OX=367830 GN=metE PE=3 SV=1 && PF01717:Cobalamin-independent synthase, Catalytic domain|PF08267:Cobalamin-independent synthase, N-terminal domain	-
N1060_RS11820	1262.46408174822	1132.02115910641	1144.62856539466	2515.06102937878	2989.40729114036	3146.09978660862	1179.7046020831	2883.52270237592	-1.28965251496205	1.5444395517681e-17	1.61343295797414e-16	N1060_RS11820	NZ_CP104478.1	2371262	2371891	-	630	protein_coding	hypothetical protein&&sp|Q2FEC8|Y2315_STAA3 Uncharacterized lipoprotein SAUSA300_2315 OS=Staphylococcus aureus (strain USA300) OX=367830 GN=SAUSA300_2315 PE=3 SV=1 && -	-
N1060_RS12705	116.931524055173	116.080922795982	105.780843881285	310.046316552729	328.430046686214	352.219900208555	112.931096910813	330.232087815833	-1.54879611387614	1.55450124191439e-17	1.61731578189379e-16	N1060_RS12705	NZ_CP104478.1	2553476	2553820	-	345	protein_coding	thioredoxin family protein&&sp|P96695|YDFQ_BACSU Thioredoxin-like protein YdfQ OS=Bacillus subtilis (strain 168) OX=224308 GN=ydfQ PE=4 SV=1 && PF00085:Thioredoxin	-
N1060_RS07920	801.674601361311	833.925349366333	855.228143455296	375.090998347008	368.905580608811	368.423721283525	830.276031394313	370.806766746448	1.1630322430266	1.64838234206861e-17	1.7080189389971e-16	yqeK	NZ_CP104478.1	1625303	1625887	-	585	protein_coding	bis(5'-nucleosyl)-tetraphosphatase (symmetrical) YqeK&&sp|P54456|YQEK_BACSU Uncharacterized protein YqeK OS=Bacillus subtilis (strain 168) OX=224308 GN=yqeK PE=4 SV=1 && PF01966:HD domain	HD
N1060_RS11390	282.419358946815	179.228944796996	231.520337551492	706.81887549783	855.768431506332	900.591318693062	231.056213765101	821.059541899075	-1.83044106497974	1.69508955777594e-17	1.74930497278173e-16	N1060_RS11390	NZ_CP104478.1	2284295	2285449	-	1155	protein_coding	acyl-CoA dehydrogenase family protein&&sp|P96608|YDBM_BACSU Putative acyl-CoA dehydrogenase YdbM OS=Bacillus subtilis (strain 168) OX=224308 GN=ydbM PE=2 SV=1 && PF02771:Acyl-CoA dehydrogenase, N-terminal domain|PF08028:Acyl-CoA dehydrogenase, C-terminal domain|PF02770:Acyl-CoA dehydrogenase, middle domain	Acyl-CoA_dh_2
N1060_RS04660	1078.14828959346	1027.08400489885	1192.52932488807	2813.18248760256	2418.12404091857	2469.80346490067	1099.25387312679	2567.03666447393	-1.22365591434188	1.72564087184321e-17	1.77365265416466e-16	addA	NZ_CP104478.1	933977	937630	+	3654	protein_coding	helicase-exonuclease AddAB subunit AddA&&sp|Q2FZT5|ADDA_STAA8 ATP-dependent helicase/nuclease subunit A OS=Staphylococcus aureus (strain NCTC 8325 / PS 47) OX=93061 GN=addA PE=3 SV=1 && PF13361:UvrD-like helicase C-terminal domain|PF12705:PD-(D/E)XK nuclease superfamily|PF00580:UvrD/REP helicase N-terminal domain	UvrD-helicase
N1060_RS07095	370.613474547751	268.37909350431	362.249493668929	66.1287598241835	97.1412814142323	81.8719380630056	333.747353906997	81.7139931004738	2.03120145075135	1.79035477487148e-17	1.83077522193229e-16	N1060_RS07095	NZ_CP104478.1	1436465	1437169	+	705	protein_coding	queuosine precursor transporter&&sp|P54163|QPTR_BACSU Probable queuosine precursor transporter OS=Bacillus subtilis (strain 168) OX=224308 GN=ypdP PE=3 SV=1 && PF02592:Putative vitamin uptake transporter	-
N1060_RS05305	1495.33618473945	1453.33315340569	1499.89253163747	624.428945225077	429.040659579526	478.439138055689	1482.8539565942	510.636247620097	1.53811911879607	1.79558181829373e-17	1.83077522193229e-16	def	NZ_CP104478.1	1068822	1069373	-	552	protein_coding	peptide deformylase&&sp|Q5HGZ3|DEF_STAAC Peptide deformylase OS=Staphylococcus aureus (strain COL) OX=93062 GN=def PE=1 SV=1 && PF01327:Polypeptide deformylase	Pep_deformylase
N1060_RS07280	558.893047178961	481.039344066548	429.110970461817	156.107236306269	124.89593324687	166.30237419048	489.681120569109	149.10184791454	1.71162466644778	2.14047347009679e-17	2.1737318228194e-16	ndk	NZ_CP104478.1	1507717	1508166	-	450	protein_coding	nucleoside-diphosphate kinase&&sp|A7X2H3|NDK_STAA1 Nucleoside diphosphate kinase OS=Staphylococcus aureus (strain Mu3 / ATCC 700698) OX=418127 GN=ndk PE=3 SV=1 && PF00334:Nucleoside diphosphate kinase	NDK
N1060_RS06060	337.912285617067	353.814652682152	383.206075947297	72.6332280036114	102.923500546032	115.985245589258	358.311004748839	97.1806580463004	1.87715727063001	2.68846060065826e-17	2.71939923455473e-16	rimM	NZ_CP104478.1	1222373	1222876	+	504	protein_coding	ribosome maturation factor RimM&&sp|A7X1K9|RIMM_STAA1 Ribosome maturation factor RimM OS=Staphylococcus aureus (strain Mu3 / ATCC 700698) OX=418127 GN=rimM PE=3 SV=1 && PF05239:PRC-barrel domain|PF01782:RimM N-terminal domain	RimM
N1060_RS12590	231.881157872122	203.37377673856	170.646455695281	556.132029341084	666.111643983307	587.601722139697	201.967130101988	603.281798488029	-1.57811930175619	2.76431848993012e-17	2.78507819400469e-16	N1060_RS12590	NZ_CP104478.1	2532517	2533287	+	771	protein_coding	ABC transporter permease&&-- && PF12730:ABC-2 family transporter protein	-
N1060_RS08660	2876.71368078107	2862.09123245773	2957.8718987182	1438.57154568347	1509.15919339968	1396.93994320003	2898.89227065233	1448.22356076106	1.00156448208073	2.94708056742602e-17	2.9575229788854e-16	murC	NZ_CP104478.1	1780572	1781885	-	1314	protein_coding	UDP-N-acetylmuramate--L-alanine ligase&&sp|Q2FFZ8|MURC_STAA3 UDP-N-acetylmuramate--L-alanine ligase OS=Staphylococcus aureus (strain USA300) OX=367830 GN=murC PE=3 SV=1 && PF08245:Mur ligase middle domain|PF01225:Mur ligase family, catalytic domain|PF02875:Mur ligase family, glutamate ligase domain	-
N1060_RS01640	9990.70869088348	8989.30666132083	9098.15050627997	3060.35227842082	3680.96069930359	4151.58952594491	9359.38861949476	3630.96750122311	1.3658289290952	3.20461482107909e-17	3.20335810938455e-16	ssb	NZ_CP104478.1	364665	365168	+	504	protein_coding	single-stranded DNA-binding protein&&sp|Q5HIS8|SSB1_STAAC Single-stranded DNA-binding protein 1 OS=Staphylococcus aureus (strain COL) OX=93062 GN=ssb PE=3 SV=1 && PF00436:Single-strand binding protein family	-
N1060_RS11465	1020.67347268498	1428.25967408176	1192.52932488807	371.838764257294	425.571328100446	440.061667088655	1213.82082388494	412.490586482132	1.55669423179741	3.32546243136471e-17	3.31117333497994e-16	nhaC	NZ_CP104478.1	2297803	2299203	-	1401	protein_coding	Na+/H+ antiporter NhaC&&sp|Q57007|Y1107_HAEIN Uncharacterized Na(+)/H(+) antiporter HI_1107 OS=Haemophilus influenzae (strain ATCC 51907 / DSM 11121 / KW20 / Rd) OX=71421 GN=HI_1107 PE=3 SV=1 && PF03553:Na+/H+ antiporter family	-
N1060_RS08810	718.435211355934	1235.10101854925	1097.7257383907	280.776209745304	265.982080062779	249.027144941642	1017.08732276529	265.261811583242	1.9397835602639	3.50042731062349e-17	3.47182459719038e-16	ribD	NZ_CP104478.1	1819708	1820751	-	1044	protein_coding	bifunctional diaminohydroxyphosphoribosylaminopyrimidine deaminase/5-amino-6-(5-phosphoribosylamino)uracil reductase RibD&&sp|P17618|RIBD_BACSU Riboflavin biosynthesis protein RibD OS=Bacillus subtilis (strain 168) OX=224308 GN=ribD PE=1 SV=1 && PF01872:RibD C-terminal domain|PF00383:Cytidine and deoxycytidylate deaminase zinc-binding region	RibD_C
N1060_RS02810	398.359937882876	351.957357917417	421.127510546249	145.266456007223	134.147483857749	128.777735911603	390.481602115514	136.063891925525	1.522183274974	3.91387046789655e-17	3.86684334211949e-16	N1060_RS02810	NZ_CP104478.1	601825	602166	+	342	protein_coding	DUF1450 domain-containing protein&&sp|Q2YS71|Y543_STAAB UPF0741 protein SAB0543 OS=Staphylococcus aureus (strain bovine RF122 / ET3-1) OX=273036 GN=SAB0543 PE=3 SV=1 && PF07293:Protein of unknown function (DUF1450)	-
N1060_RS04270	22.7917377395675	12.0724159707821	31.9338396622748	133.341597678272	237.070984403781	258.408304511362	22.2659977908748	209.606962197805	-3.24137286589891	4.75234602747823e-17	4.67711583939846e-16	N1060_RS04270	NZ_CP104478.1	862166	862786	+	621	protein_coding	DUF4355 domain-containing protein&&-- && PF14265:Domain of unknown function (DUF4355)	-
N1060_RS05110	22066.3659123778	16481.6337422647	22962.4265821545	7305.60184352742	7757.42518722226	7829.00407727491	20503.4754122657	7630.6770360082	1.42595596186451	4.82201860712518e-17	4.71356177230866e-16	atl	NZ_CP104478.1	1026221	1029991	-	3771	protein_coding	bifunctional autolysin&&sp|Q2FZK7|ATL_STAA8 Bifunctional autolysin OS=Staphylococcus aureus (strain NCTC 8325 / PS 47) OX=93061 GN=atl PE=1 SV=1 && PF01832:Mannosyl-glycoprotein endo-beta-N-acetylglucosaminidase	-
N1060_RS00950	5681.08836786699	7913.93299253885	3181.40877635412	31259.3899923005	28856.7427991588	30044.4427710586	5592.14337891999	30053.525187506	-2.42602086102579	4.82636179902927e-17	4.71356177230866e-16	N1060_RS00950	NZ_CP104478.1	227536	228489	+	954	protein_coding	L-lactate dehydrogenase&&sp|Q2FK29|LDH1_STAA3 L-lactate dehydrogenase 1 OS=Staphylococcus aureus (strain USA300) OX=367830 GN=ldh1 PE=3 SV=2 && PF00056:lactate/malate dehydrogenase, NAD binding domain|PF02866:lactate/malate dehydrogenase, alpha/beta C-terminal domain	-
N1060_RS08585	1295.1652706789	998.295936045443	1013.89940927722	326.307487001299	388.565125656929	412.771021067653	1102.45353866719	375.88121124196	1.55124282356865	5.09244228031352e-17	4.95444098187754e-16	tyrS	NZ_CP104478.1	1763895	1765157	-	1263	protein_coding	tyrosine--tRNA ligase&&sp|A7X3G2|SYY_STAA1 Tyrosine--tRNA ligase OS=Staphylococcus aureus (strain Mu3 / ATCC 700698) OX=418127 GN=tyrS PE=3 SV=1 && PF00579:tRNA synthetases class I (W and Y)|PF01479:S4 domain	S4
N1060_RS13540	63.4204876231445	57.576137706807	46.9028270039661	217.899684010834	239.383872056501	192.740187523326	55.9664841113058	216.674581196887	-1.95007673086535	5.58785257322853e-17	5.41575521260818e-16	N1060_RS13540	NZ_CP104478.1	2733081	2733848	-	768	protein_coding	hypothetical protein&&-- && -	-
N1060_RS06620	595.558016586091	763.348148306376	559.840126579255	1931.82704929008	1647.93245256287	1746.60134534412	639.582097157241	1775.45361573236	-1.47257801269167	6.52589605241458e-17	6.30095039303211e-16	lexA	NZ_CP104478.1	1337232	1337855	-	624	protein_coding	transcriptional repressor LexA&&sp|Q2FH94|LEXA_STAA3 LexA repressor OS=Staphylococcus aureus (strain USA300) OX=367830 GN=lexA PE=3 SV=1 && PF00717:Peptidase S24-like|PF01726:LexA DNA binding domain	LexA_DNA_bind
N1060_RS08190	5919.90614157289	4844.7533938131	4999.64177212489	2070.58903711788	2098.94554484323	2404.13534791263	5254.76710250363	2191.22330995791	1.2615285981977	8.34546472819891e-17	8.02574701203359e-16	rplU	NZ_CP104478.1	1678505	1678813	-	309	protein_coding	50S ribosomal protein L21&&sp|A7X364|RL21_STAA1 50S ribosomal protein L21 OS=Staphylococcus aureus (strain Mu3 / ATCC 700698) OX=418127 GN=rplU PE=3 SV=1 && PF00829:Ribosomal prokaryotic L21 protein	-
N1060_RS08355	470.698931578025	363.101126505831	562.833924047593	1323.65927451357	1669.90488526371	1742.33718190334	465.544660710483	1578.63378056021	-1.76235237305872	8.3752401145584e-17	8.02574701203359e-16	N1060_RS08355	NZ_CP104478.1	1708338	1709738	-	1401	protein_coding	replication initiation and membrane attachment family protein&&-- && PF07261:Replication initiation and membrane attachment	-
N1060_RS01635	7462.8076920297	6268.36983098302	6695.12907169379	2158.39935754015	2719.9558795985	2884.28015134464	6808.76886490217	2587.54512949443	1.39558414882373	8.52894777442696e-17	8.14242991648477e-16	rpsF	NZ_CP104478.1	364348	364644	+	297	protein_coding	30S ribosomal protein S6&&sp|A7WY58|RS6_STAA1 30S ribosomal protein S6 OS=Staphylococcus aureus (strain Mu3 / ATCC 700698) OX=418127 GN=rpsF PE=3 SV=1 && PF01250:Ribosomal protein S6	-
N1060_RS13440	38.6468596453537	37.1458952947142	85.8221940923634	382.67954455634	335.368709644373	309.57826580074	53.8716496774771	342.542173333818	-2.67082105251067	8.90151895280113e-17	8.46640739204853e-16	lip1	NZ_CP104478.1	2712780	2714822	-	2043	protein_coding	YSIRK domain-containing triacylglycerol lipase Lip1&&sp|Q2FUU5|LIP1_STAA8 Lipase 1 OS=Staphylococcus aureus (strain NCTC 8325 / PS 47) OX=93061 GN=lipA PE=1 SV=1 && PF04650:YSIRK type signal peptide	YSIRK_signal
N1060_RS08420	6104.22193372766	5535.66704629478	6092.37784806836	11497.7315851687	13110.6036594423	13320.3937563134	5910.7556093636	12642.9096669748	-1.09697019736724	1.24620840834904e-16	1.1808867036735e-15	pyk	NZ_CP104478.1	1727278	1729035	-	1758	protein_coding	pyruvate kinase&&sp|Q2FG40|KPYK_STAA3 Pyruvate kinase OS=Staphylococcus aureus (strain USA300) OX=367830 GN=pyk PE=3 SV=1 && PF02887:Pyruvate kinase, alpha/beta domain|PF00224:Pyruvate kinase, barrel domain|PF00391:PEP-utilising enzyme, mobile domain	PK
N1060_RS10915	5.9456707146698	5.57188429420713	5.98759493667652	67.2128378540881	79.7946240188337	123.660739782665	5.83504998185115	90.2227338851955	-3.95738414572193	1.78535645345837e-16	1.68550874069088e-15	lacC	NZ_CP104478.1	2212257	2213189	-	933	protein_coding	tagatose-6-phosphate kinase&&sp|Q2FET9|LACC_STAA3 Tagatose-6-phosphate kinase OS=Staphylococcus aureus (strain USA300) OX=367830 GN=lacC PE=3 SV=1 && PF00294:pfkB family carbohydrate kinase	PfkB
N1060_RS10380	513.309571699826	738.274668982444	465.036540081876	164.779860545506	157.276360384948	146.687222362885	572.206926921382	156.247814431113	1.87431802012781	1.94574289025179e-16	1.83014709492687e-15	N1060_RS10380	NZ_CP104478.1	2101143	2101376	-	234	protein_coding	DUF1146 family protein&&-- && PF06612:Protein of unknown function (DUF1146)	-
N1060_RS10730	231.881157872122	145.797639031753	130.729156117437	22.7656386279976	25.441764179918	28.9963113973145	169.469317673771	25.7345714017434	2.71281252010212	2.41977183527203e-16	2.26764647356927e-15	N1060_RS10730	NZ_CP104478.1	2173432	2173515	-	84	protein_coding	tRNA-Tyr&&-- && -	-
N1060_RS10090	638.168656707891	711.343894893776	813.314978898561	242.833478698641	193.126119002105	271.200794833706	720.942510166743	235.720130844817	1.60942532548916	2.5714844003349e-16	2.40099404265702e-15	tsaD	NZ_CP104478.1	2041247	2042272	-	1026	protein_coding	tRNA (adenosine(37)-N6)-threonylcarbamoyltransferase complex transferase subunit TsaD&&sp|Q2FF75|TSAD_STAA3 tRNA N6-adenosine threonylcarbamoyltransferase OS=Staphylococcus aureus (strain USA300) OX=367830 GN=tsaD PE=3 SV=1 && PF00814:Glycoprotease family	Peptidase_M22
N1060_RS03110	1094.00341149924	1160.80922795982	1189.53552741974	2629.97330054867	2463.2253501466	2266.82928511947	1148.11605562627	2453.34264527158	-1.09518875498669	2.6145778611045e-16	2.43232079122459e-15	N1060_RS03110	NZ_CP104478.1	655137	656864	+	1728	protein_coding	ABC transporter ATP-binding protein&&sp|O06967|BMRA_BACSU Multidrug resistance ABC transporter ATP-binding/permease protein BmrA OS=Bacillus subtilis (strain 168) OX=224308 GN=bmrA PE=1 SV=1 && PF00664:ABC transporter transmembrane region|PF00005:ABC transporter	ABC_membrane
N1060_RS08185	6106.20382396588	5228.28476273102	5811.95881853401	2491.21131272088	2521.0475414646	2834.81585543157	5715.4824684103	2615.69156987235	1.12735639923133	3.12737560176157e-16	2.89879287596009e-15	N1060_RS08185	NZ_CP104478.1	1678179	1678499	-	321	protein_coding	ribosomal-processing cysteine protease Prp&&sp|P26942|YSXB_BACSU Uncharacterized protein YsxB OS=Bacillus subtilis (strain 168) OX=224308 GN=ysxB PE=4 SV=2 && PF04327:Cysteine protease Prp	-
N1060_RS00300	1905.58746405167	2076.45554697452	1852.16270041194	960.493134495517	826.857335847334	854.538353532621	1944.73523714604	880.629607958491	1.14314456347138	3.35345367669486e-16	3.09708457315044e-15	N1060_RS00300	NZ_CP104478.1	70706	72298	+	1593	protein_coding	L-lactate permease&&sp|Q9K5Z9|LCTP_BACHD L-lactate permease OS=Bacillus halodurans (strain ATCC BAA-125 / DSM 18197 / FERM 7344 / JCM 9153 / C-125) OX=272558 GN=lctP PE=3 SV=1 && PF02652:L-lactate permease	-
N1060_RS07110	1205.98020995886	1033.58453657542	909.116497885385	3802.9457289055	2783.5602900483	2826.28752855001	1049.56041480655	3137.59784916794	-1.57979087739526	3.82407964394338e-16	3.51898159292841e-15	ebh	NZ_CP104478.1	1438170	1470044	-	31875	protein_coding	hyperosmolarity resistance protein Ebh&&sp|Q5HFY8|EBH_STAAC Extracellular matrix-binding protein ebh OS=Staphylococcus aureus (strain COL) OX=93062 GN=ebh PE=3 SV=1 && PF01468:GA module|PF07554:FIVAR domain|PF07564:Domain of Unknown Function (DUF1542)|PF04650:YSIRK type signal peptide	YSIRK_signal
N1060_RS12615	48.55631083647	44.575074353657	38.9193670883974	174.536562814648	202.377669612984	156.921214620761	44.0169174261748	177.945149016131	-2.01213554292482	3.90850992745481e-16	3.58373805938213e-15	N1060_RS12615	NZ_CP104478.1	2538813	2539247	-	435	protein_coding	MarR family transcriptional regulator&&sp|O31672|MHQR_BACSU HTH-type transcriptional regulator MhqR OS=Bacillus subtilis (strain 168) OX=224308 GN=mhqR PE=2 SV=1 && PF01047:MarR family	MarR
N1060_RS09870	1002.83646054097	1067.94448972303	950.031729952674	2521.56549755821	2223.8414780901	2090.29291867111	1006.93756007223	2278.56663143981	-1.17777455332424	4.1030849288129e-16	3.74866074679e-15	N1060_RS09870	NZ_CP104478.1	1997753	1998316	+	564	protein_coding	thioredoxin family protein&&-- && PF14595:Thioredoxin	-
N1060_RS02630	557.902102059849	480.110696684181	454.059282697969	168.03209463522	191.969675175745	190.181689458857	497.357360480666	183.394486423274	1.4386636287221	4.26654872810004e-16	3.88408310997393e-15	N1060_RS02630	NZ_CP104478.1	559120	559782	-	663	protein_coding	deoxynucleoside kinase&&sp|P37529|DCK_BACSU Deoxyadenosine/deoxycytidine kinase OS=Bacillus subtilis (strain 168) OX=224308 GN=dck PE=1 SV=1 && PF01712:Deoxynucleoside kinase	-
N1060_RS04085	7.92756095289306	5.57188429420713	10.977257383907	69.3809939138974	105.236388198752	150.951385803667	8.15890087700238	108.522922638772	-3.74407783860719	4.54696303270065e-16	4.10883443458417e-15	N1060_RS04085	NZ_CP104478.1	846411	846635	+	225	protein_coding	hypothetical protein&&-- && -	-
N1060_RS02540	16128.6227586609	12493.0932349947	12921.2298733479	4721.15982023474	5428.34732093341	5892.22104247194	13847.6486223345	5347.24272788003	1.37266617446033	4.54812138805397e-16	4.10883443458417e-15	rplA	NZ_CP104478.1	534499	535191	+	693	protein_coding	50S ribosomal protein L1&&sp|A7WYW1|RL1_STAA1 50S ribosomal protein L1 OS=Staphylococcus aureus (strain Mu3 / ATCC 700698) OX=418127 GN=rplA PE=3 SV=1 && PF00687:Ribosomal protein L1p/L10e family	-
N1060_RS04825	437.997742647342	451.322627830777	492.978649786367	971.333914794564	1032.7043369394	1006.34257202444	460.766340088162	1003.46027458614	-1.12295409573754	4.56178950563876e-16	4.10883443458417e-15	yjbH	NZ_CP104478.1	973869	974675	-	807	protein_coding	protease adaptor protein YjbH&&sp|A7X0M6|SPXH_STAA1 ClpXP adapter protein SpxH OS=Staphylococcus aureus (strain Mu3 / ATCC 700698) OX=418127 GN=spxH PE=3 SV=2 && PF13743:Thioredoxin	-
N1060_RS02790	1409.12395937674	1286.17662457948	1437.02278480236	2698.27021643267	3014.84905532028	3055.69952166405	1377.44112291953	2922.93959780567	-1.08565475018776	4.93555973248285e-16	4.42983864721788e-15	N1060_RS02790	NZ_CP104478.1	597228	598064	+	837	protein_coding	biotin/lipoate A/B protein ligase family protein&&sp|Q2G0I9|LIPL_STAA8 Octanoyl-[GcvH]:protein N-octanoyltransferase OS=Staphylococcus aureus (strain NCTC 8325 / PS 47) OX=93061 GN=lipL PE=3 SV=2 && PF03099:Biotin/lipoate A/B protein ligase family	BPL_LipA_LipB
N1060_RS08360	214.044145728113	176.443002649892	256.468649787644	583.2339800887	692.709851989585	730.877613749956	215.651932721883	668.940481942747	-1.63458548011063	5.0109914849277e-16	4.48176045441428e-15	nrdR	NZ_CP104478.1	1709739	1710209	-	471	protein_coding	transcriptional regulator NrdR&&sp|A7X3B0|NRDR_STAA1 Transcriptional repressor NrdR OS=Staphylococcus aureus (strain Mu3 / ATCC 700698) OX=418127 GN=nrdR PE=3 SV=1 && PF03477:ATP cone domain	-
N1060_RS04090	8.91850607200469	20.4302424120928	31.9338396622748	135.509753738081	272.920743020938	339.427409886211	20.4275293821241	249.285968881743	-3.61099149051438	5.51269353064485e-16	4.91323629706774e-15	N1060_RS04090	NZ_CP104478.1	846675	847124	+	450	protein_coding	hypothetical protein&&-- && -	-
N1060_RS11895	2324.75724943589	2205.53753312365	2032.78848100168	1023.36966022999	780.599582792938	828.100540199776	2187.69442118707	877.356594407567	1.31833212544108	7.38919787796915e-16	6.56274055433567e-15	N1060_RS11895	NZ_CP104478.1	2386558	2387835	-	1278	protein_coding	cation:dicarboxylase symporter family transporter&&sp|P24943|GLTT_GEOSE Proton/sodium-glutamate symport protein OS=Geobacillus stearothermophilus OX=1422 GN=gltT PE=1 SV=1 && PF00375:Sodium:dicarboxylate symporter family	SDF
N1060_RS11470	1325.88456937136	1645.56316155584	1095.7298734118	450.976460440333	491.488626202961	438.356001712343	1355.725868113	460.273696118546	1.55930097097163	7.74537895319313e-16	6.85519824711434e-15	N1060_RS11470	NZ_CP104478.1	2299298	2300380	-	1083	protein_coding	NAD/NADP-dependent octopine/nopaline dehydrogenase family protein&&sp|Q04554|VIS_AGRVS Vitopine synthase OS=Agrobacterium vitis (strain S4 / ATCC BAA-846) OX=311402 GN=vis PE=3 SV=1 && PF02317:NAD/NADP octopine/nopaline dehydrogenase, alpha-helical domain	-
N1060_RS13590	351.78551728463	205.231071503296	712.523797464506	44.4471992260905	39.3190900962369	46.0529651604407	423.18012875081	43.2730848275894	3.28751901541102	8.51134843965889e-16	7.50706822584447e-15	vraE	NZ_CP104478.1	2742479	2744359	+	1881	protein_coding	peptide resistance ABC transporter permease subunit VraE&&sp|O34741|BCEB_BACSU Bacitracin export permease protein BceB OS=Bacillus subtilis (strain 168) OX=224308 GN=bceB PE=2 SV=1 && PF02687:FtsX-like permease family	-
N1060_RS02990	150.623658104968	174.585707885157	173.640253163619	44.4471992260905	31.2239833117175	22.173649892064	166.283206384581	32.6149441432907	2.36501376624563	1.08328671166844e-15	9.52171664842365e-15	N1060_RS02990	NZ_CP104478.1	631789	632718	-	930	protein_coding	DMT family transporter&&-- && PF04657:Putative inner membrane exporter, YdcZ	-
N1060_RS01020	1079.13923471257	1340.96682013918	1348.20679324166	527.946000563563	531.964160125558	480.144803432002	1256.1042826978	513.351654707041	1.29187425217101	1.10107690479206e-15	9.64482828286926e-15	N1060_RS01020	NZ_CP104478.1	243003	244172	+	1170	protein_coding	CDP-glycerol--glycerophosphate glycerophosphotransferase&&sp|Q2G1C1|TARF_STAA8 Teichoic acid glycerol-phosphate transferase OS=Staphylococcus aureus (strain NCTC 8325 / PS 47) OX=93061 GN=tarF PE=1 SV=1 && PF04464:CDP-Glycerol:Poly(glycerophosphate) glycerophosphotransferase	-
N1060_RS08580	4249.17267075068	4821.5372092539	3516.71409280801	1774.63573495391	1534.6009575796	1473.6948851341	4195.80799093753	1594.3105258892	1.3962737875004	1.12908018393381e-15	9.85625133166879e-15	N1060_RS08580	NZ_CP104478.1	1762527	1763801	+	1275	protein_coding	trypsin-like peptidase domain-containing protein&&sp|Q9R9I1|HTRB_BACSU Serine protease Do-like HtrB OS=Bacillus subtilis (strain 168) OX=224308 GN=htrB PE=2 SV=1 && PF13365:Trypsin-like peptidase domain|PF13180:PDZ domain	-
N1060_RS02525	813.56594279065	796.779454071619	941.05033754766	297.037380193873	319.178496075335	374.39355010062	850.46524480331	330.203142123276	1.36251746102796	1.20886079988201e-15	1.05166763784957e-14	secE	NZ_CP104478.1	532945	533127	+	183	protein_coding	preprotein translocase subunit SecE&&sp|P0A0I4|SECE_STAA8 Protein translocase subunit SecE OS=Staphylococcus aureus (strain NCTC 8325 / PS 47) OX=93061 GN=secE PE=3 SV=1 && PF00584:SecE/Sec61-gamma subunits of protein translocation complex	-
N1060_RS13660	705.552924807482	692.770947246419	949.033797463228	253.674258997687	252.10475414646	293.37444472577	782.45255650571	266.384485956639	1.55255387739663	1.59405055757805e-15	1.38205267730151e-14	mnmE	NZ_CP104478.1	2752761	2754140	-	1380	protein_coding	tRNA uridine-5-carboxymethylaminomethyl(34) synthesis GTPase MnmE&&sp|A6U595|MNME_STAA2 tRNA modification GTPase MnmE OS=Staphylococcus aureus (strain JH1) OX=359787 GN=mnmE PE=3 SV=1 && PF01926:50S ribosome-binding GTPase|PF10396:GTP-binding protein TrmE N-terminus|PF12631:MnmE helical domain	-
N1060_RS09675	933.470302203158	844.14047057238	848.242616029174	403.277027124529	314.552720769895	321.517923434928	875.284462934904	346.449223776451	1.33773163868621	1.68534652861795e-15	1.45625366150751e-14	N1060_RS09675	NZ_CP104478.1	1957742	1958296	+	555	protein_coding	3'-5' exonuclease&&sp|A5IJJ8|DPO3_THEP1 DNA polymerase III PolC-type OS=Thermotoga petrophila (strain ATCC BAA-488 / DSM 13995 / JCM 10881 / RKU-1) OX=390874 GN=polC PE=3 SV=1 && PF00929:Exonuclease	Exonuc_X-T
N1060_RS10095	224.944542038341	180.157592179364	240.501729956507	62.8765257344695	60.1350789707152	57.1397901064727	215.20128805807	60.0504649372191	1.84278722672889	1.83238650559484e-15	1.57795716309501e-14	rimI	NZ_CP104478.1	2042265	2042729	-	465	protein_coding	ribosomal protein S18-alanine N-acetyltransferase&&sp|O05517|RIMI_BACSU Putative [ribosomal protein S18]-alanine N-acetyltransferase OS=Bacillus subtilis (strain 168) OX=224308 GN=rimI PE=3 SV=1 && PF00583:Acetyltransferase (GNAT) family	Acetyltransf_1
N1060_RS12015	93.1488411964934	101.222564678096	98.7953164551626	349.073125629296	257.88697327826	307.019767736271	97.722240776584	304.659955547942	-1.64085307060379	2.33091054783256e-15	2.00050201563138e-14	N1060_RS12015	NZ_CP104478.1	2411690	2411956	-	267	protein_coding	Txe/YoeB family addiction module toxin&&sp|P0CJ64|YOEB_SYNY3 Toxin YoeB OS=Synechocystis sp. (strain PCC 6803 / Kazusa) OX=1111708 GN=yoeB PE=3 SV=1 && PF06769:YoeB-like toxin of bacterial type II toxin-antitoxin system	-
N1060_RS09220	373.586309905085	393.74649012397	320.336329112194	1046.13529885798	861.550650638132	865.625178478653	362.556376380416	924.437042658256	-1.34973688470699	2.54199379476674e-15	2.17434301438269e-14	N1060_RS09220	NZ_CP104478.1	1891614	1892036	+	423	protein_coding	HIT family protein&&sp|O07513|HIT_BACSU Protein hit OS=Bacillus subtilis (strain 168) OX=224308 GN=hit PE=1 SV=1 && PF01230:HIT domain	HIT
N1060_RS02555	1238.68139888954	1060.51531066409	863.211603370865	317.634862762062	305.301170159016	403.389861497934	1054.13610430816	342.108631473004	1.62134311101787	2.65539549723601e-15	2.26374686369719e-14	N1060_RS02555	NZ_CP104478.1	536549	537157	+	609	protein_coding	class I SAM-dependent methyltransferase&&sp|P37872|YBXB_BACSU Uncharacterized protein YbxB OS=Bacillus subtilis (strain 168) OX=224308 GN=ybxB PE=3 SV=1 && PF05175:Methyltransferase small domain	-
N1060_RS04095	7.92756095289306	10.2151212060464	10.977257383907	62.8765257344695	134.147483857749	125.366405158977	9.70664651428214	107.463471583732	-3.46909816090356	2.79248218413235e-15	2.37267902911779e-14	N1060_RS04095	NZ_CP104478.1	847138	847359	+	222	protein_coding	hypothetical protein&&-- && -	-
N1060_RS13555	298.274480852601	233.090492974331	307.363206749395	692.725861109069	748.219155654861	707.851131169736	279.576060192109	716.265382644555	-1.3579095519301	3.28681393473264e-15	2.78341817928023e-14	N1060_RS13555	NZ_CP104478.1	2735045	2736463	+	1419	protein_coding	anion permease&&sp|O34726|YFLS_BACSU Putative malate transporter YflS OS=Bacillus subtilis (strain 168) OX=224308 GN=yflS PE=2 SV=1 && PF00939:Sodium:sulfate symporter transmembrane region	Na_sulph_symp
N1060_RS12775	158.551219057861	213.588897944606	194.596835441987	510.600752085089	486.862850897521	509.141114829316	188.912317481485	502.201572603975	-1.40996702609799	3.36600530409776e-15	2.83284366200005e-14	N1060_RS12775	NZ_CP104478.1	2566647	2567168	-	522	protein_coding	methylated-DNA--[protein]-cysteine S-methyltransferase&&sp|P44687|OGT_HAEIN Methylated-DNA--protein-cysteine methyltransferase OS=Haemophilus influenzae (strain ATCC 51907 / DSM 11121 / KW20 / Rd) OX=71421 GN=ogt PE=3 SV=2 && PF02870:6-O-methylguanine DNA methyltransferase, ribonuclease-like domain|PF01035:6-O-methylguanine DNA methyltransferase, DNA binding domain	DNA_binding_1
N1060_RS10145	32.7011889306839	22.2875371768285	20.9565822783678	108.407802990465	166.527910995827	158.626879997073	25.3151027952934	144.520864661122	-2.51526045363261	3.36740537303262e-15	2.83284366200005e-14	leuC	NZ_CP104478.1	2051819	2053189	+	1371	protein_coding	3-isopropylmalate dehydratase large subunit&&sp|A7X4N3|LEUC_STAA1 3-isopropylmalate dehydratase large subunit OS=Staphylococcus aureus (strain Mu3 / ATCC 700698) OX=418127 GN=leuC PE=3 SV=1 && PF00330:Aconitase family (aconitate hydratase)	Aconitase
N1060_RS07445	1621.18621486663	1369.75488899258	1531.82637129974	723.0800459464	599.037902054432	622.567862354105	1507.58915838632	648.228603451646	1.21771882015232	4.28060715438493e-15	3.58923277517342e-14	N1060_RS07445	NZ_CP104478.1	1537244	1537693	-	450	protein_coding	Fur family transcriptional regulator&&sp|P54574|FUR_BACSU Ferric uptake regulation protein OS=Bacillus subtilis (strain 168) OX=224308 GN=fur PE=1 SV=2 && PF01475:Ferric uptake regulator family	FUR
N1060_RS02620	1095.98530173747	1290.81986149132	1173.5686075886	2388.22389987994	2620.50171053155	2819.46486704476	1186.79125693913	2609.39682581875	-1.13673015449241	5.20678914395695e-15	4.35151000916271e-14	N1060_RS02620	NZ_CP104478.1	556995	558071	+	1077	protein_coding	branched-chain amino acid aminotransferase&&sp|Q5HIC1|ILVE_STAAC Probable branched-chain-amino-acid aminotransferase OS=Staphylococcus aureus (strain COL) OX=93062 GN=ilvE PE=3 SV=1 && PF01063:Amino-transferase class IV	-
N1060_RS04295	29.728353573349	21.3588897944606	25.9462447255983	104.071490870846	172.310130127626	187.623191394388	25.6778293644693	154.66827079762	-2.59471055130532	5.79582473274866e-15	4.82795988358704e-14	N1060_RS04295	NZ_CP104478.1	864723	865070	+	348	protein_coding	HK97-gp10 family putative phage morphogenesis protein&&-- && PF04883:Bacteriophage HK97-gp10, putative tail-component	-
N1060_RS08890	443.943413362011	454.108569977881	509.94350210695	989.763241302943	1267.46243369046	1228.93190363324	469.331828482281	1162.05252620888	-1.30826895970873	5.95700127848557e-15	4.94605741330936e-14	N1060_RS08890	NZ_CP104478.1	1834281	1835114	-	834	protein_coding	aldo/keto reductase&&sp|O34678|YTBE_BACSU Uncharacterized oxidoreductase YtbE OS=Bacillus subtilis (strain 168) OX=224308 GN=ytbE PE=1 SV=1 && PF00248:Aldo/keto reductase family	Aldo_ket_red
N1060_RS11285	88.1941156009353	123.510101854925	123.743628691315	15.1770924186651	23.1288765271982	15.3509883868136	111.815948715725	17.8856524442256	2.65829948026841	5.98187016155921e-15	4.95058020838131e-14	N1060_RS11285	NZ_CP104478.1	2267893	2268333	+	441	protein_coding	MarR family transcriptional regulator&&sp|P62087|Y2060_STAAN Uncharacterized HTH-type transcriptional regulator SA2060 OS=Staphylococcus aureus (strain N315) OX=158879 GN=SA2060 PE=4 SV=1 && PF01047:MarR family	MarR
N1060_RS13235	2738.97230922455	3335.70139746533	2937.91324892928	1319.32296239396	908.964847518888	953.466945358753	3004.19565187305	1060.58491842387	1.50237909390254	8.4991090844395e-15	7.01107736447776e-14	clfB	NZ_CP104478.1	2656712	2659345	-	2634	protein_coding	MSCRAMM family adhesin clumping factor ClfB&&sp|Q2FUY2|CLFB_STAA8 Clumping factor B OS=Staphylococcus aureus (strain NCTC 8325 / PS 47) OX=93061 GN=clfB PE=1 SV=1 && PF04650:YSIRK type signal peptide|PF00746:LPXTG cell wall anchor motif|PF10425:C-terminus of bacterial fibrinogen-binding adhesin|PF17961:Bacterial Ig domain	YSIRK_signal
N1060_RS08795	513.309571699826	672.340704834327	556.846329110916	226.572308250071	172.310130127626	155.215549244448	580.832201881689	184.699329207382	1.65567643663118	9.39417344631717e-15	7.72443487569757e-14	ribE	NZ_CP104478.1	1817400	1817864	-	465	protein_coding	6,7-dimethyl-8-ribityllumazine synthase&&sp|Q2FFX3|RISB_STAA3 6,7-dimethyl-8-ribityllumazine synthase OS=Staphylococcus aureus (strain USA300) OX=367830 GN=ribH PE=3 SV=1 && PF00885:6,7-dimethyl-8-ribityllumazine synthase	-
N1060_RS10130	18.827957263121	28.7880688534035	17.9627848100296	98.6511007213229	164.215023343107	192.740187523326	21.8596036421847	151.868770529252	-2.79477438258106	1.09367883353665e-14	8.96394645236311e-14	ilvC	NZ_CP104478.1	2048193	2049197	+	1005	protein_coding	ketol-acid reductoisomerase&&sp|Q2FF68|ILVC_STAA3 Ketol-acid reductoisomerase (NADP(+)) OS=Staphylococcus aureus (strain USA300) OX=367830 GN=ilvC PE=3 SV=1 && PF07991:Acetohydroxy acid isomeroreductase, NADPH-binding domain|PF01450:Acetohydroxy acid isomeroreductase, catalytic domain	-
N1060_RS07885	5304.52922260457	3400.70671423108	2663.48181433161	1030.95820643932	585.160576138114	770.960750093303	3789.57258372242	795.693177556912	2.25162600565903	1.39876420891702e-14	1.14277242581074e-13	rpsT	NZ_CP104478.1	1619418	1619669	+	252	protein_coding	30S ribosomal protein S20&&sp|A7X2Y8|RS20_STAA1 30S ribosomal protein S20 OS=Staphylococcus aureus (strain Mu3 / ATCC 700698) OX=418127 GN=rpsT PE=3 SV=1 && PF01649:Ribosomal protein S20	-
N1060_RS10800	154.587438581415	127.224691384396	134.720886075222	336.064189270441	418.632665142287	434.944670959717	138.844338680344	396.547175124148	-1.51547560581749	1.65774924968113e-14	1.35003285541125e-13	N1060_RS10800	NZ_CP104478.1	2186453	2186968	-	516	protein_coding	metal-dependent hydrolase&&sp|O32205|YVSG_BACSU Uncharacterized protein YvsG OS=Bacillus subtilis (strain 168) OX=224308 GN=yvsG PE=3 SV=1 && PF04307:LexA-binding, inner membrane-associated putative hydrolase	-
N1060_RS03445	332.957560021509	332.455762887692	321.33426160164	105.155568900751	104.079944372392	60.5511208590979	328.915861503613	89.9288780440801	1.88094840238035	1.74102611033899e-14	1.41333616409366e-13	N1060_RS03445	NZ_CP104478.1	721335	721919	-	585	protein_coding	hypothetical protein&&-- && -	-
N1060_RS01795	209.089420132554	248.877498474585	250.481054850968	720.91188988659	540.059266910077	648.152842998795	236.149324486036	636.374666598487	-1.43042823807393	1.84728103836272e-14	1.49483154501161e-13	N1060_RS01795	NZ_CP104478.1	390695	391540	-	846	protein_coding	SDR family oxidoreductase&&sp|P39315|QOR2_ECOLI Quinone oxidoreductase 2 OS=Escherichia coli (strain K12) OX=83333 GN=qorB PE=1 SV=1 && PF13460:NAD(P)H-binding	-
N1060_RS07890	352.776462403741	318.526052152174	369.235021095052	131.173441618462	134.147483857749	140.717393545791	346.845845216989	135.346106340668	1.35582783339292	2.0550145540941e-14	1.65766838556515e-13	holA	NZ_CP104478.1	1619714	1620688	-	975	protein_coding	DNA polymerase III subunit delta&&sp|P54459|YQEN_BACSU Uncharacterized protein YqeN OS=Bacillus subtilis (strain 168) OX=224308 GN=yqeN PE=1 SV=1 && PF06144:DNA polymerase III, delta subunit	-
N1060_RS11410	123.868139888954	141.154402119914	122.745696201869	377.259154406817	312.239833117175	349.661402144087	129.256079403579	346.386796556026	-1.42187829798988	2.17932951318143e-14	1.75240092400614e-13	ureC	NZ_CP104478.1	2287554	2289269	+	1716	protein_coding	urease subunit alpha&&sp|A7X5M3|URE1_STAA1 Urease subunit alpha OS=Staphylococcus aureus (strain Mu3 / ATCC 700698) OX=418127 GN=ureC PE=3 SV=1 && PF01979:Amidohydrolase family|PF00449:Urease alpha-subunit, N-terminal domain	Amidohydro_1
N1060_RS08675	906.714783987144	944.434387868108	1081.75881855956	450.976460440333	387.408681830569	437.503169024186	977.635996804936	425.29610376503	1.19995119902104	2.2467416892712e-14	1.79806451418046e-13	N1060_RS08675	NZ_CP104478.1	1786379	1787236	-	858	protein_coding	DUF1444 domain-containing protein&&sp|Q7A528|Y1564_STAAN UPF0354 protein SA1564 OS=Staphylococcus aureus (strain N315) OX=158879 GN=SA1564 PE=1 SV=1 && PF07285:Protein of unknown function (DUF1444)	-
N1060_RS03520	211.071310370778	277.665567327988	225.532742614816	562.636497520512	699.648514947745	667.76799482639	238.089873437861	643.351002431549	-1.43336457810407	2.25022589259932e-14	1.79806451418046e-13	hisC	NZ_CP104478.1	737876	738934	+	1059	protein_coding	histidinol-phosphate transaminase&&sp|A7WZL0|HIS8_STAA1 Histidinol-phosphate aminotransferase OS=Staphylococcus aureus (strain Mu3 / ATCC 700698) OX=418127 GN=hisC PE=3 SV=1 && PF00155:Aminotransferase class I and II	Aminotran_1_2
N1060_RS13450	296.292590614378	645.409930745659	342.290843880008	50.9516674055184	75.168848713394	86.1361015037872	427.997788413348	70.7522058742332	2.59368517180377	2.32998519962405e-14	1.85597883557553e-13	hisF	NZ_CP104478.1	2715915	2717302	-	1388	protein_coding	imidazole glycerol phosphate synthase subunit HisF&&sp|Q2FDI8|HIS6_STAA3 Imidazole glycerol phosphate synthase subunit HisF OS=Staphylococcus aureus (strain USA300) OX=367830 GN=hisF PE=3 SV=1 && PF00977:Histidine biosynthesis protein|PF01503:Phosphoribosyl-ATP pyrophosphohydrolase|PF01502:Phosphoribosyl-AMP cyclohydrolase	-
N1060_RS11615	50.5382010746933	44.575074353657	56.8821518984269	159.359470395983	179.248793085786	183.359027953606	50.6651424422591	173.989097145125	-1.78256302012842	2.44731132359622e-14	1.94336341552859e-13	N1060_RS11615	NZ_CP104478.1	2328338	2329459	-	1122	protein_coding	M20 peptidase aminoacylase family protein&&sp|O34980|YTNL_BACSU Uncharacterized hydrolase YtnL OS=Bacillus subtilis (strain 168) OX=224308 GN=ytnL PE=3 SV=1 && PF01546:Peptidase family M20/M25/M40|PF07687:Peptidase dimerisation domain	Peptidase_M20
N1060_RS07030	377.550090381532	344.528178858474	352.270168774469	115.996349199797	151.494141253148	134.747564728697	358.116146004825	134.079351727214	1.41821912294579	2.55471379971557e-14	2.02234952654503e-13	N1060_RS07030	NZ_CP104478.1	1426871	1427380	-	510	protein_coding	GNAT family N-acetyltransferase&&-- && PF00583:Acetyltransferase (GNAT) family	Acetyltransf_1
N1060_RS00780	26.7555182160141	27.8594214710356	29.9379746833826	105.155568900751	187.343899870305	152.657051179979	28.1843047901441	148.385506650345	-2.39595229493668	2.95690045786689e-14	2.3334796492578e-13	N1060_RS00780	NZ_CP104478.1	183814	185589	+	1776	protein_coding	ABC transporter substrate-binding protein&&-- && PF00496:Bacterial extracellular solute-binding proteins, family 5 Middle	-
N1060_RS01625	1205.98020995886	1005.72511510439	1179.55620252527	516.021142234612	501.8966206402	533.020430097693	1130.42050919617	516.979397657502	1.12795391213204	3.14570416816407e-14	2.47481479155871e-13	ychF	NZ_CP104478.1	362730	363827	+	1098	protein_coding	redox-regulated ATPase YchF&&sp|P37518|YCHF_BACSU Ribosome-binding ATPase YchF OS=Bacillus subtilis (strain 168) OX=224308 GN=ychF PE=2 SV=1 && PF06071:Protein of unknown function (DUF933)|PF01926:50S ribosome-binding GTPase	-
N1060_RS02550	12533.4738665239	10140.829415457	8465.46130797115	3966.6415114211	4100.74980827223	4143.9140317515	10379.921529984	4070.43511714828	1.35052128367723	3.26545126575557e-14	2.56111854658798e-13	rplL	NZ_CP104478.1	536006	536374	+	369	protein_coding	50S ribosomal protein L7/L12&&sp|A7WYW4|RL7_STAA1 50S ribosomal protein L7/L12 OS=Staphylococcus aureus (strain Mu3 / ATCC 700698) OX=418127 GN=rplL PE=3 SV=1 && PF00542:Ribosomal protein L7/L12 C-terminal domain|PF16320:Ribosomal protein L7/L12 dimerisation domain	-
N1060_RS02985	13205.3346572816	10455.6408780797	8380.63704636823	3973.14597960053	3467.01859142701	2819.46486704476	10680.5375272432	3419.87647935743	1.64313974423066	3.85470848198795e-14	3.01400365662187e-13	sarA	NZ_CP104478.1	630467	630841	-	375	protein_coding	global transcriptional regulator SarA&&sp|Q2FJ20|SARA_STAA3 Transcriptional regulator SarA OS=Staphylococcus aureus (strain USA300) OX=367830 GN=sarA PE=3 SV=1 && -	-
N1060_RS04360	25.7645730969024	28.7880688534035	40.9152320672896	126.837129498844	173.466573953986	236.234654619297	31.8226246725318	178.846119357376	-2.49505204548653	3.91103848190221e-14	3.04869635791093e-13	N1060_RS04360	NZ_CP104478.1	877995	879893	+	1899	protein_coding	glucosaminidase domain-containing protein&&sp|O33635|ATL_STAEP Bifunctional autolysin OS=Staphylococcus epidermidis OX=1282 GN=atl PE=1 SV=1 && PF05257:CHAP domain|PF01832:Mannosyl-glycoprotein endo-beta-N-acetylglucosaminidase	-
N1060_RS08495	757.082071001287	881.286365867094	748.449367084565	337.148267300345	371.218468261531	353.925565584868	795.605934650982	354.097433715581	1.16843361003477	4.42435181349398e-14	3.43831486969395e-13	N1060_RS08495	NZ_CP104478.1	1746140	1747087	-	948	protein_coding	class I SAM-dependent methyltransferase&&sp|P37876|YTXK_BACSU Uncharacterized protein YtxK OS=Bacillus subtilis (strain 168) OX=224308 GN=ytxK PE=4 SV=2 && PF02384:N-6 DNA Methylase	-
N1060_RS05965	2735.00852874811	2142.38951112264	2802.19443036461	1151.29086775874	973.725701795043	915.089474391719	2559.86415674512	1013.36868131517	1.33722515544578	4.44300898787615e-14	3.44231912160982e-13	pknB	NZ_CP104478.1	1200378	1202372	+	1995	protein_coding	serine/threonine protein kinase Stk1&&sp|A6QGC0|PRKC_STAAE Serine/threonine-protein kinase PrkC OS=Staphylococcus aureus (strain Newman) OX=426430 GN=prkC PE=1 SV=1 && PF00069:Protein kinase domain|PF03793:PASTA domain	Pkinase
N1060_RS08765	567.811553250965	508.898765537584	565.827721515931	253.674258997687	233.601652924701	242.204483436392	547.512680101494	243.16013178626	1.17054280549912	4.98464881011151e-14	3.85026358090128e-13	N1060_RS08765	NZ_CP104478.1	1812553	1813116	+	564	protein_coding	class I SAM-dependent methyltransferase&&sp|O34614|YTQB_BACSU Putative rRNA methylase YtqB OS=Bacillus subtilis (strain 168) OX=224308 GN=ytqB PE=3 SV=1 && PF06962:Putative rRNA methylase	-
N1060_RS05360	974.099052086735	861.784770837369	1003.92008438276	422.790431662812	414.006889836847	462.235316980719	946.601302435622	433.01087949346	1.12690515465355	5.1366509573008e-14	3.95568679461019e-13	N1060_RS05360	NZ_CP104478.1	1079259	1080332	+	1074	protein_coding	spermidine/putrescine ABC transporter substrate-binding protein&&sp|P44731|POTD2_HAEIN Spermidine/putrescine-binding periplasmic protein 2 OS=Haemophilus influenzae (strain ATCC 51907 / DSM 11121 / KW20 / Rd) OX=71421 GN=potD-A PE=3 SV=2 && PF13416:Bacterial extracellular solute-binding protein	-
N1060_RS13465	144.677987390298	260.949914445367	119.75189873353	29.2701068074255	24.2853203535581	24.732147956533	175.126600189732	26.0958583725055	2.74891779681591	5.62884826246344e-14	4.32166693404196e-13	hisB	NZ_CP104478.1	2718571	2719149	-	579	protein_coding	imidazoleglycerol-phosphate dehydratase HisB&&sp|A7X766|HIS7_STAA1 Imidazoleglycerol-phosphate dehydratase OS=Staphylococcus aureus (strain Mu3 / ATCC 700698) OX=418127 GN=hisB PE=3 SV=1 && PF00475:Imidazoleglycerol-phosphate dehydratase	-
N1060_RS03245	511.327681461602	496.826349566802	484.995189870798	970.249836764659	1097.46519121555	1000.37274320735	497.716406966401	1022.69592372919	-1.03861293558982	6.11579389709097e-14	4.68142902212759e-13	N1060_RS03245	NZ_CP104478.1	684483	684956	+	474	protein_coding	cupin domain-containing protein&&-- && PF06172:Cupin superfamily (DUF985)	-
N1060_RS11350	423.133565860667	416.034027300799	422.125443035695	827.151536817246	1038.4865560712	981.610424067911	420.43101206572	949.082838985452	-1.17474456358987	6.42629540315643e-14	4.90437933612148e-13	N1060_RS11350	NZ_CP104478.1	2276984	2277589	-	606	protein_coding	ATP-binding cassette domain-containing protein&&sp|Q9CMS0|MODC_PASMU Molybdenum import ATP-binding protein ModC OS=Pasteurella multocida (strain Pm70) OX=272843 GN=modC PE=3 SV=1 && PF00005:ABC transporter	ABC_tran
N1060_RS03375	974.099052086735	966.721925044936	855.228143455296	423.874509692717	447.543760801285	452.854157411	932.016373528989	441.424142635	1.07793593747586	6.60204946115055e-14	5.02346987357395e-13	norA	NZ_CP104478.1	706315	707481	+	1167	protein_coding	multidrug efflux MFS transporter NorA&&sp|Q5HHX4|NORA_STAAC Quinolone resistance protein NorA OS=Staphylococcus aureus (strain COL) OX=93062 GN=norA PE=3 SV=1 && PF07690:Major Facilitator Superfamily	MFS_1
N1060_RS12700	541.056035034951	611.978624980416	516.929029533073	1225.00817379225	1129.84561835363	1333.83032427647	556.654563182813	1229.56137214078	-1.14356355133882	7.87948149268288e-14	5.9776185490621e-13	N1060_RS12700	NZ_CP104478.1	2552375	2553343	-	969	protein_coding	alpha/beta hydrolase&&sp|P9WK84|LIPR_MYCTO Putative acetyl-hydrolase LipR OS=Mycobacterium tuberculosis (strain CDC 1551 / Oshkosh) OX=83331 GN=lipR PE=3 SV=1 && PF07859:alpha/beta hydrolase fold	Abhydrolase_3
N1060_RS08550	125.850030127177	152.298170708328	83.8263291134713	385.931778646054	462.577530543963	422.152180637373	120.658176649659	423.553829942463	-1.8097824249061	9.23397947896002e-14	6.98439575426383e-13	N1060_RS08550	NZ_CP104478.1	1756006	1757166	+	1161	protein_coding	alanine--glyoxylate aminotransferase family protein&&sp|P14776|DHSS_SYNP1 Soluble hydrogenase, small subunit OS=Synechococcus sp. (strain PCC 6716) OX=32048 PE=3 SV=1 && PF00266:Aminotransferase class-V	Aminotran_5
N1060_RS08670	746.181674691059	780.063801188998	840.259156113605	390.268090765673	338.838041123453	363.306725154587	788.834877331221	364.137619014571	1.11485584682867	9.81753459794161e-14	7.40381529294473e-13	N1060_RS08670	NZ_CP104478.1	1785754	1786350	-	597	protein_coding	DUF4479 family protein&&sp|O34943|YTPR_BACSU Putative tRNA-binding protein YtpR OS=Bacillus subtilis (strain 168) OX=224308 GN=ytpR PE=4 SV=1 && PF01588:Putative tRNA binding domain|PF14794:Domain of unknown function (DUF4479)	-
N1060_RS06735	1488.39956890567	1307.53551437394	1434.02898733403	694.894017168879	599.037902054432	530.461932033224	1409.98802353788	608.131283752178	1.21429991817147	9.99749051755338e-14	7.51728711777096e-13	N1060_RS06735	NZ_CP104478.1	1367028	1368011	+	984	protein_coding	LCP family protein&&sp|Q7BHL7|MSRR_STAA8 Regulatory protein MsrR OS=Staphylococcus aureus (strain NCTC 8325 / PS 47) OX=93061 GN=msrR PE=2 SV=1 && PF03816:Cell envelope-related transcriptional attenuator domain	-
N1060_RS11355	488.535943722035	490.325817890227	555.84839662147	1024.45373825989	1253.58510777414	1292.04152255681	511.570052744577	1190.02678953028	-1.21848736718788	1.01503931538473e-13	7.60980945563433e-13	modB	NZ_CP104478.1	2277590	2278261	-	672	protein_coding	molybdate ABC transporter permease subunit&&sp|O32209|YVGM_BACSU Putative molybdenum transport system permease protein YvgM OS=Bacillus subtilis (strain 168) OX=224308 GN=yvgM PE=3 SV=2 && PF00528:Binding-protein-dependent transport system inner membrane component	BPD_transp_1
N1060_RS01595	51.5291461938049	44.575074353657	44.9069620250739	142.014221917509	241.696759709221	219.178000856171	47.0037275241786	200.962994160967	-2.09687368390795	1.05810189509636e-13	7.90938923929801e-13	N1060_RS01595	NZ_CP104478.1	355868	357709	-	1842	protein_coding	bifunctional homocysteine S-methyltransferase/methylenetetrahydrofolate reductase&&sp|O06745|YITJ_BACSU Bifunctional homocysteine S-methyltransferase/5,10-methylenetetrahydrofolate reductase OS=Bacillus subtilis (strain 168) OX=224308 GN=yitJ PE=2 SV=1 && PF02219:Methylenetetrahydrofolate reductase|PF02574:Homocysteine S-methyltransferase	-
N1060_RS01645	2567.53880361824	2356.90705644961	2019.81535863888	1043.96714279818	951.753269094204	1101.85983309795	2314.75373956891	1032.52674833011	1.16415475042643	1.14696085815919e-13	8.54854744867773e-13	rpsR	NZ_CP104478.1	365220	365462	+	243	protein_coding	30S ribosomal protein S18&&sp|A7WY61|RS18_STAA1 30S ribosomal protein S18 OS=Staphylococcus aureus (strain Mu3 / ATCC 700698) OX=418127 GN=rpsR PE=3 SV=1 && PF01084:Ribosomal protein S18	-
N1060_RS02800	1353.63103270649	1645.56316155584	1713.45008437893	671.044300510977	674.206750767827	742.817271384145	1570.88142621375	696.022774220983	1.17373760247551	1.17184939135518e-13	8.70858337773862e-13	mvaD	NZ_CP104478.1	599576	600559	+	984	protein_coding	diphosphomevalonate decarboxylase&&sp|Q97UL5|DMD_SACS2 Diphosphomevalonate decarboxylase OS=Saccharolobus solfataricus (strain ATCC 35092 / DSM 1617 / JCM 11322 / P2) OX=273057 GN=SSO2989 PE=1 SV=1 && PF00288:GHMP kinases N terminal domain|PF18376:Mevalonate 5-diphosphate decarboxylase C-terminal domain	GHMP_kinases
N1060_RS07965	53.5110364320282	70.5772010599569	72.8490717295643	194.049967352932	207.003444918424	225.147829673265	65.6457697405165	208.733747314874	-1.66957573052123	1.40176146909975e-13	1.03868894905095e-12	N1060_RS07965	NZ_CP104478.1	1631848	1633068	-	1221	protein_coding	Fic family protein&&-- && PF02661:Fic/DOC family	Fic
N1060_RS06070	11465.2350281216	7804.35260141945	8173.06708856345	3350.88519043526	3711.02823878895	3378.92311047529	9147.55157270149	3480.2788465665	1.39422704450599	1.48872174404517e-13	1.09992803639743e-12	rplS	NZ_CP104478.1	1223716	1224066	+	351	protein_coding	50S ribosomal protein L19&&sp|Q2FHJ7|RL19_STAA3 50S ribosomal protein L19 OS=Staphylococcus aureus (strain USA300) OX=367830 GN=rplS PE=3 SV=1 && PF01245:Ribosomal protein L19	-
N1060_RS04365	31.7102438115722	17.6443002649892	34.927637130613	113.828193139988	174.623017780346	172.272203007574	28.0940604023915	153.574471309303	-2.4560882884624	1.57849774882267e-13	1.16288750339566e-12	N1060_RS04365	NZ_CP104478.1	879906	881144	+	1239	protein_coding	BppU family phage baseplate upper protein&&-- && PF10651:BppU N-terminal domain|PF12789:Phage tail repeat like	-
N1060_RS06005	1798.56539118761	1444.04667958201	1942.97455695153	660.20352021193	777.130251313858	709.556796546049	1728.52887590705	715.630189357279	1.27236052640081	1.6598939179802e-13	1.2193284141013e-12	fapR	NZ_CP104478.1	1210268	1210840	+	573	protein_coding	transcription factor FapR&&sp|A7X1J2|FAPR_STAA1 Transcription factor FapR OS=Staphylococcus aureus (strain Mu3 / ATCC 700698) OX=418127 GN=fapR PE=3 SV=1 && -	-
N1060_RS07765	3855.76745846336	4319.13897539289	4403.87607592558	2253.79822417176	2147.51618555035	2033.15312856464	4192.92750326061	2144.82251276225	0.967331631909893	1.71357589720218e-13	1.2551451040139e-12	rpoD	NZ_CP104478.1	1593810	1594916	-	1107	protein_coding	RNA polymerase sigma factor RpoD&&sp|P0A0J0|SIGA_STAA8 RNA polymerase sigma factor SigA OS=Staphylococcus aureus (strain NCTC 8325 / PS 47) OX=93061 GN=sigA PE=1 SV=1 && PF03979:Sigma-70 factor, region 1.1|PF04542:Sigma-70 region 2|PF04545:Sigma-70, region 4|PF04539:Sigma-70 region 3|PF00140:Sigma-70 factor, region 1.2	Sigma70_r3
N1060_RS05550	475.653657173584	360.315184358727	383.206075947297	150.686846156746	150.337697426788	157.774047308917	406.391639159869	152.932863630817	1.40869143724735	1.97016174276757e-13	1.4389519433566e-12	rnhC	NZ_CP104478.1	1117641	1118579	-	939	protein_coding	ribonuclease HIII&&sp|Q2FHU1|RNH3_STAA3 Ribonuclease HIII OS=Staphylococcus aureus (strain USA300) OX=367830 GN=rnhC PE=3 SV=1 && PF11858:Domain of unknown function (DUF3378)|PF01351:Ribonuclease HII	-
N1060_RS12585	288.365029661485	244.234261562746	191.603037973649	600.579228567174	712.369397037703	750.492765577552	241.400776399293	687.81379706081	-1.51089748025457	2.0932715483895e-13	1.52449976481281e-12	N1060_RS12585	NZ_CP104478.1	2531820	2532515	+	696	protein_coding	ATP-binding cassette domain-containing protein&&sp|P96605|YDBJ_BACSU Uncharacterized ABC transporter ATP-binding protein YdbJ OS=Bacillus subtilis (strain 168) OX=224308 GN=ydbJ PE=3 SV=1 && PF00005:ABC transporter	ABC_tran
N1060_RS06275	524.209968010054	571.11814015623	620.714008435466	258.010571117306	262.512748583699	243.910148812704	572.01403886725	254.811156171236	1.16777824082031	2.24960411257609e-13	1.63368686124116e-12	N1060_RS06275	NZ_CP104478.1	1274195	1274899	+	705	protein_coding	SDR family NAD(P)-dependent oxidoreductase&&sp|O31767|YMFI_BACSU Uncharacterized oxidoreductase YmfI OS=Bacillus subtilis (strain 168) OX=224308 GN=ymfI PE=3 SV=2 && PF00106:short chain dehydrogenase	adh_short
N1060_RS10525	533.128474082058	517.256591978895	567.823586494823	246.085712788355	260.199860930979	236.234654619297	539.402884185259	247.506742779544	1.12527009572256	2.35708612555855e-13	1.70687856080931e-12	N1060_RS10525	NZ_CP104478.1	2127146	2128006	-	861	protein_coding	GNAT family N-acetyltransferase&&sp|Q45583|YBBJ_BACSU Uncharacterized N-acetyltransferase YbbJ OS=Bacillus subtilis (strain 168) OX=224308 GN=ybbJ PE=4 SV=2 && PF00583:Acetyltransferase (GNAT) family	Acetyltransf_1
N1060_RS09775	395.387102525541	387.245958447395	405.160590715111	792.461039860297	778.286695140218	781.194742351179	395.931217229349	783.980825783898	-0.985689810356283	2.45168783771352e-13	1.77035475873421e-12	nadE	NZ_CP104478.1	1980415	1981236	-	822	protein_coding	ammonia-dependent NAD(+) synthetase&&sp|Q2FFI3|NADE_STAA3 NH(3)-dependent NAD(+) synthetase OS=Staphylococcus aureus (strain USA300) OX=367830 GN=nadE PE=3 SV=1 && PF02540:NAD synthase	NAD_synthase
N1060_RS05995	3944.95251918341	3607.79508049911	4520.63417719077	1898.22063036304	1920.85319558381	2004.15681716733	4024.4605922911	1941.07688103806	1.0517425119348	2.70052020531283e-13	1.94452711958825e-12	fakA	NZ_CP104478.1	1206169	1207815	+	1647	protein_coding	fatty acid kinase catalytic subunit FakA&&sp|Q7A5Z4|Y1069_STAAN Uncharacterized protein SA1069 OS=Staphylococcus aureus (strain N315) OX=158879 GN=SA1069 PE=1 SV=1 && PF02734:DAK2 domain|PF13684:Dihydroxyacetone kinase family	-
N1060_RS02695	189.270517750322	160.655997149639	171.644388184727	389.184012735768	538.902823083717	489.525963001721	173.856967694896	472.537599607069	-1.44289840165344	2.84474728728939e-13	2.04260868600019e-12	nagB	NZ_CP104478.1	580015	580773	+	759	protein_coding	glucosamine-6-phosphate deaminase&&sp|A7WZ06|NAGB_STAA1 Glucosamine-6-phosphate deaminase OS=Staphylococcus aureus (strain Mu3 / ATCC 700698) OX=418127 GN=nagB PE=3 SV=1 && PF01182:Glucosamine-6-phosphate isomerases/6-phosphogluconolactonase	-
N1060_RS08020	322.057163711281	318.526052152174	440.088227845724	85.6421643624671	113.331494983271	125.366405158977	360.223814569726	108.113354834905	1.73256779416882	3.09955708094805e-13	2.21931769644286e-12	N1060_RS08020	NZ_CP104478.1	1642570	1643208	-	639	protein_coding	methyltransferase domain-containing protein&&sp|O32036|TRMR_BACSU tRNA 5-hydroxyuridine methyltransferase OS=Bacillus subtilis (strain 168) OX=224308 GN=trmR PE=1 SV=1 && PF01596:O-methyltransferase	-
N1060_RS10140	19.8189023822327	23.2161845591964	13.9710548522452	81.3058522428485	123.73948942051	125.366405158977	19.0020472645581	110.137248940779	-2.53295280628777	3.20334358216836e-13	2.28720526357063e-12	leuB	NZ_CP104478.1	2050759	2051805	+	1047	protein_coding	3-isopropylmalate dehydrogenase&&sp|Q2FWK2|LEU3_STAA8 3-isopropylmalate dehydrogenase OS=Staphylococcus aureus (strain NCTC 8325 / PS 47) OX=93061 GN=leuB PE=3 SV=1 && PF00180:Isocitrate/isopropylmalate dehydrogenase	-
N1060_RS08110	792.756095289306	808.851870042401	950.031729952674	305.71000443311	364.279805303371	391.450203863746	850.546565094794	353.813337866742	1.26392134983793	3.28152621504894e-13	2.33648333021222e-12	hisS	NZ_CP104478.1	1660402	1661664	-	1263	protein_coding	histidine--tRNA ligase&&sp|A7X345|SYH_STAA1 Histidine--tRNA ligase OS=Staphylococcus aureus (strain Mu3 / ATCC 700698) OX=418127 GN=hisS PE=3 SV=1 && PF13393:Histidyl-tRNA synthetase|PF03129:Anticodon binding domain	HGTP_anticodon
N1060_RS05715	47.5653657173584	26.9307740886678	24.9483122361522	133.341597678272	171.153686301266	165.449541502324	33.1481506807261	156.648275160621	-2.242722927581	3.36795881477014e-13	2.39134457349557e-12	N1060_RS05715	NZ_CP104478.1	1148330	1149277	-	948	protein_coding	TDT family transporter&&-- && PF03595:Voltage-dependent anion channel	C4dic_mal_tran
N1060_RS10565	27.7464633351257	25.0734793239321	53.8883544300887	157.191314336174	178.092349259426	193.593020211482	35.5694323630488	176.292227935694	-2.31381813033743	3.40526717876179e-13	2.41111834407328e-12	deoC	NZ_CP104478.1	2135687	2136349	-	663	protein_coding	deoxyribose-phosphate aldolase&&sp|Q5HE63|DEOC2_STAAC Deoxyribose-phosphate aldolase 2 OS=Staphylococcus aureus (strain COL) OX=93062 GN=deoC2 PE=3 SV=1 && PF01791:DeoC/LacD family aldolase	-
N1060_RS08050	266.564237041029	328.74117335822	266.447974682105	102.987412840941	94.8283937615125	110.86824946032	287.251128360452	102.894685354258	1.47837212185568	3.45272400425514e-13	2.43794833430647e-12	N1060_RS08050	NZ_CP104478.1	1650023	1650691	-	669	protein_coding	tetratricopeptide repeat protein&&-- && PF13414:TPR repeat|PF00515:Tetratricopeptide repeat	TPR_1
N1060_RS06405	493.490669317593	510.75606030232	562.833924047593	247.16979081826	198.908338133904	216.619502791702	522.360217889169	220.899210581289	1.24133759690473	3.50305558003712e-13	2.46665432970017e-12	N1060_RS06405	NZ_CP104478.1	1303114	1304352	+	1239	protein_coding	aminotransferase class I/II-fold pyridoxal phosphate-dependent enzyme&&sp|P94479|YNBB_BACSU Uncharacterized protein YnbB OS=Bacillus subtilis (strain 168) OX=224308 GN=ynbB PE=4 SV=2 && PF06838:Methionine gamma-lyase	-
N1060_RS07515	379.531980619755	511.684707684688	435.098565398494	976.754304944087	1099.77807886827	1215.28658062274	442.105084567646	1097.27298814503	-1.31148923350532	3.71039634014336e-13	2.6054546201172e-12	N1060_RS07515	NZ_CP104478.1	1550465	1551598	-	1134	protein_coding	tripeptidase T&&sp|P54542|YQJE_BACSU Uncharacterized protein YqjE OS=Bacillus subtilis (strain 168) OX=224308 GN=yqjE PE=3 SV=2 && PF07687:Peptidase dimerisation domain|PF01546:Peptidase family M20/M25/M40	Peptidase_M20
N1060_RS08855	393.405212287318	319.454699534542	328.319789027762	108.407802990465	142.242590642269	97.2229264498192	347.059900283207	115.957773360851	1.58740089674241	4.00695050400641e-13	2.80596616338251e-12	N1060_RS08855	NZ_CP104478.1	1828137	1828580	-	444	protein_coding	hypothetical protein&&-- && -	-
N1060_RS03140	378.541035500644	451.322627830777	411.148185651788	176.704718874457	157.276360384948	179.947697200981	413.670616327736	171.309592153462	1.27014130040444	4.5844311091651e-13	3.20156572527722e-12	N1060_RS03140	NZ_CP104478.1	661926	662942	+	1017	protein_coding	iron ABC transporter permease&&sp|P49937|FHUG_BACSU Iron(3+)-hydroxamate import system permease protein FhuG OS=Bacillus subtilis (strain 168) OX=224308 GN=fhuG PE=3 SV=1 && PF01032:FecCD transport family	-
N1060_RS04125	16.8460670248978	14.8583581178857	30.9359071728287	92.146632541895	196.595450481184	236.234654619297	20.8801107718707	174.992245880792	-3.07219632031259	4.78720359056982e-13	3.33403878479849e-12	ssb	NZ_CP104478.1	849371	849814	+	444	protein_coding	single-stranded DNA-binding protein&&sp|P37455|SSBA_BACSU Single-stranded DNA-binding protein A OS=Bacillus subtilis (strain 168) OX=224308 GN=ssbA PE=1 SV=1 && PF00436:Single-strand binding protein family	-
N1060_RS03150	106.031127744945	92.8647382367854	101.789113923501	259.094649147211	535.433491604638	478.439138055689	100.228326635077	424.322426269179	-2.08244358510209	5.25400595257975e-13	3.64917198177814e-12	dhaL	NZ_CP104478.1	664186	664770	+	585	protein_coding	dihydroxyacetone kinase subunit DhaL&&sp|Q927E5|DHAL1_LISIN PEP-dependent dihydroxyacetone kinase 1, ADP-binding subunit DhaL OS=Listeria innocua serovar 6a (strain ATCC BAA-680 / CLIP 11262) OX=272626 GN=dhaL-1 PE=3 SV=1 && PF02734:DAK2 domain	-
N1060_RS04610	394.39615740643	486.611228360756	598.759493667652	1178.39281850635	1665.27910995827	1700.54838018368	493.255626478279	1514.74010288277	-1.61891387584251	5.43593761512435e-13	3.76527309264999e-12	N1060_RS04610	NZ_CP104478.1	919847	921037	+	1191	protein_coding	ornithine--oxo-acid transaminase&&sp|Q5HHC8|OAT2_STAAC Ornithine aminotransferase 2 OS=Staphylococcus aureus (strain COL) OX=93062 GN=rocD2 PE=3 SV=1 && PF00202:Aminotransferase class-III	Aminotran_3
N1060_RS06705	1570.64801379194	1665.06475658556	1660.55966243829	856.421643624671	905.495516039808	817.8665479419	1632.0908109386	859.92790253546	0.925162263598108	5.63121971354729e-13	3.88996722217671e-12	N1060_RS06705	NZ_CP104478.1	1359022	1360482	+	1461	protein_coding	alanine/glycine:cation symporter family protein&&sp|Q45068|ALST_BACSU Amino-acid carrier protein AlsT OS=Bacillus subtilis (strain 168) OX=224308 GN=alsT PE=2 SV=1 && PF01235:Sodium:alanine symporter family	-
N1060_RS00915	49.5472559555816	88.2215013249462	73.8470042190104	435.799368021668	306.457613985376	235.381821931141	70.5385871665127	325.879601312728	-2.20499832667245	6.63193652241641e-13	4.56870712185146e-12	N1060_RS00915	NZ_CP104478.1	219959	221536	-	1578	protein_coding	acyl CoA:acetate/3-ketoacid CoA transferase&&sp|F1CYZ5|CARA_ACEWO Caffeate CoA-transferase OS=Acetobacterium woodii OX=33952 GN=carA PE=1 SV=1 && PF01144:Coenzyme A transferase	-
N1060_RS12635	7944.40701991796	9244.68469147199	5348.91814343102	21362.841657301	21652.0977609366	22072.1628021734	7512.66995160699	21695.700740137	-1.52998255452433	6.6496286473397e-13	4.56870712185146e-12	N1060_RS12635	NZ_CP104478.1	2541796	2542788	+	993	protein_coding	D-lactate dehydrogenase&&sp|Q5HD29|LDHD_STAAC D-lactate dehydrogenase OS=Staphylococcus aureus (strain COL) OX=93062 GN=ldhD PE=3 SV=1 && PF00389:D-isomer specific 2-hydroxyacid dehydrogenase, catalytic domain|PF02826:D-isomer specific 2-hydroxyacid dehydrogenase, NAD binding domain	2-Hacid_dh_C
N1060_RS10530	909.687619344479	828.353465072126	926.081350205968	404.361105154433	403.598895399608	460.529651604407	888.040811540858	422.829884052816	1.06873977901084	7.10318901714272e-13	4.86721204427333e-12	coaW	NZ_CP104478.1	2128430	2129233	+	804	protein_coding	type II pantothenate kinase&&sp|Q2FEZ8|COAW_STAA3 Type II pantothenate kinase OS=Staphylococcus aureus (strain USA300) OX=367830 GN=coaW PE=3 SV=1 && PF03630:Fumble	Fumble
N1060_RS13070	5091.47602199557	5879.26657777089	3682.37088605606	17150.1144330915	13312.9813290553	12717.4410457869	4884.37116194084	14393.5122693112	-1.55911159199197	7.87329593031951e-13	5.38043735291808e-12	N1060_RS13070	NZ_CP104478.1	2625399	2626289	+	891	protein_coding	fructose bisphosphate aldolase&&sp|Q2FDQ4|ALF1_STAA3 Fructose-bisphosphate aldolase class 1 OS=Staphylococcus aureus (strain USA300) OX=367830 GN=fda PE=3 SV=1 && PF00274:Fructose-bisphosphate aldolase class-I	-
N1060_RS08300	10268.1733242347	8512.91055416612	9314.70185648977	4720.07574220483	4892.91382932877	4954.1050855	9365.26191163021	4855.6982190112	0.947585452094093	9.67407874683213e-13	6.59337612985966e-12	tig	NZ_CP104478.1	1698599	1699900	-	1302	protein_coding	trigger factor&&sp|A7X397|TIG_STAA1 Trigger factor OS=Staphylococcus aureus (strain Mu3 / ATCC 700698) OX=418127 GN=tig PE=3 SV=1 && PF05697:Bacterial trigger factor protein (TF)|PF05698:Bacterial trigger factor protein (TF) C-terminus|PF00254:FKBP-type peptidyl-prolyl cis-trans isomerase	FKBP_C
N1060_RS11890	102.067347268498	126.296044002028	71.8511392401182	466.153552858998	320.334939901695	336.016079133586	100.071510170215	374.168190631426	-1.9006811702683	9.71004751680344e-13	6.60024296542186e-12	N1060_RS11890	NZ_CP104478.1	2385798	2386154	+	357	protein_coding	DUF4889 domain-containing protein&&-- && PF16230:Domain of unknown function (DUF4889)	-
N1060_RS12095	14.8641767866745	11.1437685884143	16.9648523205835	63.9606037643742	126.05237707323	147.540055051041	14.3242658985574	112.517678629549	-2.97975524525232	1.04619226748831e-12	7.0924044942226e-12	hlgC	NZ_CP104478.1	2425235	2426182	+	948	protein_coding	bi-component gamma-hemolysin HlgCB subunit C&&sp|Q2FVK2|HLGC_STAA8 Gamma-hemolysin component C OS=Staphylococcus aureus (strain NCTC 8325 / PS 47) OX=93061 GN=hlgC PE=1 SV=1 && PF07968:Leukocidin/Hemolysin toxin family	-
N1060_RS03645	1335.79402056248	1087.44608475276	1215.48177214533	543.123092982228	371.218468261531	343.691573326992	1212.90729248686	419.34437819025	1.53331769765368	1.10407122302611e-12	7.4649271816805e-12	N1060_RS03645	NZ_CP104478.1	761889	762959	-	1071	protein_coding	GGDEF domain-containing protein&&sp|Q2YSF9|Y698_STAAB Uncharacterized membrane protein SAB0698c OS=Staphylococcus aureus (strain bovine RF122 / ET3-1) OX=273036 GN=SAB0698c PE=4 SV=1 && PF00990:Diguanylate cyclase, GGDEF domain|PF07694:5TMR of 5TMR-LYT	GGDEF
N1060_RS06050	2699.33450446009	2657.7888083368	2784.23164555458	1526.38186610574	1460.58855269256	1559.83098663789	2713.78498611716	1515.60046847873	0.840099116370948	1.18115989412276e-12	7.96501738126699e-12	ffh	NZ_CP104478.1	1220108	1221475	+	1368	protein_coding	signal recognition particle protein&&sp|P37105|SRP54_BACSU Signal recognition particle protein OS=Bacillus subtilis (strain 168) OX=224308 GN=ffh PE=1 SV=1 && PF02881:SRP54-type protein, helical bundle domain|PF02978:Signal peptide binding domain|PF00448:SRP54-type protein, GTPase domain	-
N1060_RS10875	8002.87278194554	11272.8505745634	7557.34274257521	3708.6309403038	2847.16470049809	2631.84167565037	8944.35536636138	3062.54577215075	1.54639904226043	1.20450406862099e-12	8.10100493645096e-12	N1060_RS10875	NZ_CP104478.1	2202269	2203831	-	1563	protein_coding	BCCT family transporter&&sp|P54417|OPUD_BACSU Glycine betaine transporter OpuD OS=Bacillus subtilis (strain 168) OX=224308 GN=opuD PE=1 SV=1 && PF02028:BCCT, betaine/carnitine/choline family transporter	-
N1060_RS08685	613.395028730101	706.700657981937	641.670590713834	1425.56260932461	1236.23845037874	1331.271826212	653.92209247529	1331.02429530512	-1.02522603591293	1.26599023690458e-12	8.49212924702571e-12	N1060_RS08685	NZ_CP104478.1	1787712	1788788	-	1077	protein_coding	M42 family metallopeptidase&&sp|O34924|YTOP_BACSU Putative aminopeptidase YtoP OS=Bacillus subtilis (strain 168) OX=224308 GN=ytoP PE=3 SV=1 && PF05343:M42 glutamyl aminopeptidase	-
N1060_RS10285	1251.56368543799	1097.6612059588	1352.19852319945	2482.53868848164	2398.46449587045	2536.32441457686	1233.80780486541	2472.44253297632	-1.00313238955358	1.32088565880454e-12	8.83710641546658e-12	murF	NZ_CP104478.1	2082725	2084083	-	1359	protein_coding	UDP-N-acetylmuramoyl-tripeptide--D-alanyl-D-alanine ligase&&sp|P96613|MURF_BACSU UDP-N-acetylmuramoyl-tripeptide--D-alanyl-D-alanine ligase OS=Bacillus subtilis (strain 168) OX=224308 GN=murF PE=3 SV=1 && PF01225:Mur ligase family, catalytic domain|PF02875:Mur ligase family, glutamate ligase domain|PF08245:Mur ligase middle domain	-
N1060_RS05340	394.39615740643	229.37590344486	354.266033753361	76.9695401232299	75.168848713394	103.192755266913	326.01269820155	85.1103813678458	1.93127674332357	1.32898711448203e-12	8.86803181888662e-12	N1060_RS05340	NZ_CP104478.1	1076008	1076547	+	540	protein_coding	XRE family transcriptional regulator&&-- && PF01381:Helix-turn-helix|PF07883:Cupin domain	HTH_3
N1060_RS02465	1634.06850141508	2243.61207580074	1382.13649788283	5148.28656401717	4522.8518048936	4727.25159045042	1753.27235836622	4799.46331978706	-1.45265531402593	1.4156551889216e-12	9.42168427300566e-12	N1060_RS02465	NZ_CP104478.1	519417	520424	+	1008	protein_coding	protein arginine kinase&&sp|Q2FJB6|MCSB_STAA3 Protein-arginine kinase OS=Staphylococcus aureus (strain USA300) OX=367830 GN=mcsB PE=3 SV=1 && PF00217:ATP:guanido phosphotransferase, C-terminal catalytic domain	-
N1060_RS12660	90.1760058391585	134.653870443339	111.768438817962	22.7656386279976	25.441764179918	12.7924903223446	112.19943836682	20.3332977100867	2.48848928081367	1.43615478350043e-12	9.53322537276719e-12	N1060_RS12660	NZ_CP104478.1	2546504	2546995	+	492	protein_coding	GNAT family N-acetyltransferase&&sp|Q9HUU7|MDDA_PSEAE L-methionine sulfoximine/L-methionine sulfone acetyltransferase OS=Pseudomonas aeruginosa (strain ATCC 15692 / DSM 22644 / CIP 104116 / JCM 14847 / LMG 12228 / 1C / PRS 101 / PAO1) OX=208964 GN=pitA PE=1 SV=1 && PF13420:Acetyltransferase (GNAT) domain	-
N1060_RS08350	435.024907290007	415.105379918431	489.984852318029	906.289233000285	1061.6154325984	1224.66774019246	446.705046508822	1064.19080193038	-1.25332168105539	1.48082000883473e-12	9.80418234420706e-12	dnaI	NZ_CP104478.1	1707418	1708338	-	921	protein_coding	primosomal protein DnaI&&sp|P06567|DNAI_BACSU Primosomal protein DnaI OS=Bacillus subtilis (strain 168) OX=224308 GN=dnaI PE=1 SV=1 && PF01695:IstB-like ATP binding protein|PF07319:Primosomal protein DnaI N-terminus	-
N1060_RS11935	455.834754791351	349.171415770313	397.177130799542	864.010189834004	875.427976554451	947.497116541659	400.727767120402	895.645094310038	-1.16121344139949	1.52744791132265e-12	1.00866961812473e-11	nreB	NZ_CP104478.1	2394083	2395117	-	1035	protein_coding	nitrate respiration regulation sensor histidine kinase NreB&&sp|A6U4C1|NREB_STAA2 Oxygen sensor histidine kinase NreB OS=Staphylococcus aureus (strain JH1) OX=359787 GN=nreB PE=3 SV=1 && PF07730:Histidine kinase|PF02518:Histidine kinase-, DNA gyrase B-, and HSP90-like ATPase	HisKA_3
N1060_RS01550	230.89021275301	269.307740886678	188.60924050531	76.9695401232299	72.8559610606742	73.3436111814425	229.602398048333	74.3897041217822	1.62701409536747	1.55481873663503e-12	1.02409120405238e-11	N1060_RS01550	NZ_CP104478.1	346506	346895	-	390	protein_coding	DUF1398 family protein&&-- && PF07166:Protein of unknown function (DUF1398)	-
N1060_RS00705	1876.85005559743	2393.12430436196	2097.65409281567	756.686464873444	1026.9221178076	831.511870952401	2122.54281759169	871.706817877814	1.28449312548162	1.56170057541626e-12	1.02554104351347e-11	N1060_RS00705	NZ_CP104478.1	163948	165588	-	1641	protein_coding	alpha-keto acid decarboxylase family protein&&sp|P23234|DCIP_ENTCL Indole-3-pyruvate decarboxylase OS=Enterobacter cloacae OX=550 GN=ipdC PE=1 SV=1 && PF02776:Thiamine pyrophosphate enzyme, N-terminal TPP binding domain|PF00205:Thiamine pyrophosphate enzyme, central domain|PF02775:Thiamine pyrophosphate enzyme, C-terminal TPP binding domain	TPP_enzyme_N
N1060_RS02750	358.722133118411	397.461079653442	417.135780588464	143.098299947413	171.153686301266	171.419370319418	391.106331120106	161.890452189366	1.27139186614124	1.56506655914766e-12	1.02554104351347e-11	N1060_RS02750	NZ_CP104478.1	590256	590912	+	657	protein_coding	uracil-DNA glycosylase&&sp|A7WZ22|UNG_STAA1 Uracil-DNA glycosylase OS=Staphylococcus aureus (strain Mu3 / ATCC 700698) OX=418127 GN=ung PE=3 SV=1 && PF03167:Uracil DNA glycosylase superfamily	UDG
N1060_RS00620	115.940578936061	78.0063801188998	84.8242616029174	251.506102937878	304.144726332656	287.404615908676	92.9237402192927	281.018481726403	-1.5977376403041	1.61261690301698e-12	1.05398986815135e-11	N1060_RS00620	NZ_CP104478.1	140003	140515	+	513	protein_coding	DUF4242 domain-containing protein&&-- && PF14026:Protein of unknown function (DUF4242)	-
N1060_RS06245	6187.46132373303	6809.77125490347	6126.30755270953	3595.88682519371	3505.18123769688	3562.2821384289	6374.51337711534	3554.4500671065	0.842702450125593	1.73173277123321e-12	1.12894803935383e-11	pnp	NZ_CP104478.1	1264265	1266361	+	2097	protein_coding	polyribonucleotide nucleotidyltransferase&&sp|A7X1Q8|PNP_STAA1 Polyribonucleotide nucleotidyltransferase OS=Staphylococcus aureus (strain Mu3 / ATCC 700698) OX=418127 GN=pnp PE=3 SV=1 && PF03726:Polyribonucleotide nucleotidyltransferase, RNA binding domain|PF00013:KH domain|PF03725:3' exoribonuclease family, domain 2|PF00575:S1 RNA binding domain|PF01138:3' exoribonuclease family, domain 1	RNase_PH
N1060_RS07730	229.899267633899	216.37484009171	214.555485230909	74.8013840634207	76.3252925397539	90.4002649445687	220.276530985506	80.5089805159144	1.44630198234321	1.7888004339115e-12	1.16317660868378e-11	N1060_RS07730	NZ_CP104478.1	1587326	1587736	-	411	protein_coding	Fur family transcriptional regulator&&sp|Q2FY19|FUR_STAA8 Ferric uptake regulation protein OS=Staphylococcus aureus (strain NCTC 8325 / PS 47) OX=93061 GN=fur PE=3 SV=1 && PF01475:Ferric uptake regulator family	FUR
N1060_RS09415	225.935487157452	149.512228561225	138.712616033006	22.7656386279976	30.0675394853576	45.2001324722844	171.386777250561	32.6777701952132	2.37566162038787	1.81321270668917e-12	1.17605068431315e-11	N1060_RS09415	NZ_CP104478.1	1919150	1919223	-	74	protein_coding	tRNA-Ile&&-- && -	-
N1060_RS09885	228.908322514787	367.74436341767	274.431434597674	85.6421643624671	91.3590622824328	61.4039535472542	290.361373510044	79.4683933973847	1.87695559390049	2.31355565412673e-12	1.49676481278402e-11	pmtB	NZ_CP104478.1	1999991	2000671	-	681	protein_coding	phenol-soluble modulin export ABC transporter permease subunit PmtB&&-- && PF13346:ABC-2 family transporter protein	-
N1060_RS10115	32.7011889306839	75.2204379717962	58.8780168773191	205.974825681883	254.41764179918	301.902771607333	55.5998812599331	254.098413029465	-2.19110466539323	2.49288242667659e-12	1.60869805205029e-11	ilvD	NZ_CP104478.1	2044317	2046005	+	1689	protein_coding	dihydroxy-acid dehydratase&&sp|A7X4M5|ILVD_STAA1 Dihydroxy-acid dehydratase OS=Staphylococcus aureus (strain Mu3 / ATCC 700698) OX=418127 GN=ilvD PE=3 SV=1 && PF00920:Dehydratase family	ILVD_EDD
N1060_RS07415	955.271094823614	907.288492573394	889.157848096463	1620.69665470745	1867.65677957125	1790.09581244009	917.23914516449	1759.4830822396	-0.939792380570453	2.64722464331402e-12	1.70398374136551e-11	srrA	NZ_CP104478.1	1532778	1533503	-	726	protein_coding	two-component system response regulator SrrA&&sp|Q2FY79|SRRA_STAA8 Transcriptional regulatory protein SrrA OS=Staphylococcus aureus (strain NCTC 8325 / PS 47) OX=93061 GN=srrA PE=3 SV=1 && PF00486:Transcriptional regulatory protein, C terminal|PF00072:Response regulator receiver domain	Response_reg
N1060_RS02715	2584.38487064314	2576.06783868843	2110.62721517847	1146.95455563912	797.946240188337	782.900407727491	2423.69330817001	909.267067851648	1.41487917618196	2.77082374074717e-12	1.77905030608679e-11	N1060_RS02715	NZ_CP104478.1	583294	584694	+	1401	protein_coding	MFS transporter&&sp|Q9KWK6|PROP_STAA1 Putative proline/betaine transporter OS=Staphylococcus aureus (strain Mu3 / ATCC 700698) OX=418127 GN=proP PE=3 SV=3 && PF07690:Major Facilitator Superfamily	MFS_1
N1060_RS07880	1921.44258595746	1786.71756367575	2093.66236285789	981.090617063706	970.256370315963	1045.57287567963	1933.94083749703	998.973287686434	0.95247082175482	3.07193510731297e-12	1.96742778606552e-11	lepA	NZ_CP104478.1	1617249	1619072	-	1824	protein_coding	translation elongation factor 4&&sp|Q2FGD9|LEPA_STAA3 Elongation factor 4 OS=Staphylococcus aureus (strain USA300) OX=367830 GN=lepA PE=3 SV=1 && PF00009:Elongation factor Tu GTP binding domain|PF00679:Elongation factor G C-terminus|PF06421:GTP-binding protein LepA C-terminus|PF03144:Elongation factor Tu domain 2	GTP_EFTU
N1060_RS13585	117.922469174284	83.5782644131069	265.450042192659	18.429326508379	13.8773259163189	17.0566537631262	155.65025859335	16.4544353959414	3.23784579630004	3.10333925629598e-12	1.98255933942317e-11	vraD	NZ_CP104478.1	2741731	2742489	+	759	protein_coding	peptide resistance ABC transporter ATP-binding subunit VraD&&sp|Q9K619|BCEA_BACHD Bacitracin export ATP-binding protein BceA OS=Bacillus halodurans (strain ATCC BAA-125 / DSM 18197 / FERM 7344 / JCM 9153 / C-125) OX=272558 GN=bceA PE=3 SV=1 && PF00005:ABC transporter	ABC_tran
N1060_RS08145	1903.60557381345	1388.32783663994	1469.95455695409	714.407421707162	522.712609514679	584.190391387071	1587.29598913582	607.103474202971	1.38644583149995	3.26190181629778e-12	2.07864693243576e-11	yajC	NZ_CP104478.1	1671648	1671908	-	261	protein_coding	preprotein translocase subunit YajC&&sp|Q9KDI4|YAJC_BACHD Sec translocon accessory complex subunit YajC OS=Bacillus halodurans (strain ATCC BAA-125 / DSM 18197 / FERM 7344 / JCM 9153 / C-125) OX=272558 GN=yajC PE=3 SV=1 && PF02699:Preprotein translocase subunit	-
N1060_RS06540	688.706857782585	612.907272362784	552.854599153132	1283.5483874071	1628.27290751475	1333.83032427647	618.1562430995	1415.21720639944	-1.19457822603336	3.51687695061819e-12	2.23554098432064e-11	N1060_RS06540	NZ_CP104478.1	1322206	1323060	-	855	protein_coding	hypothetical protein&&-- && -	-
N1060_RS02345	331.966614902397	299.953104504817	329.317721517209	126.837129498844	138.773259163189	143.27589161026	320.412480308141	136.295426757431	1.23133288453688	4.19594465679524e-12	2.660562917953e-11	N1060_RS02345	NZ_CP104478.1	499874	499966	+	93	protein_coding	hypothetical protein&&-- && -	-
N1060_RS13090	124.859085008066	148.583581178857	118.753966244084	294.869224134064	357.341142345212	360.748227090119	130.732210810336	337.652864523131	-1.36846546462715	4.25998402865709e-12	2.69446632482554e-11	N1060_RS13090	NZ_CP104478.1	2630455	2630898	-	444	protein_coding	antibiotic biosynthesis monooxygenase&&-- && PF03992:Antibiotic biosynthesis monooxygenase	ABM
N1060_RS08460	1096.97624685658	767.991385218215	888.159915607017	2015.30105759274	2909.61266712153	2512.44509930849	917.709182560603	2479.11960800758	-1.43382592676873	4.75661735251687e-12	3.00114297811027e-11	N1060_RS08460	NZ_CP104478.1	1739892	1740305	+	414	protein_coding	universal stress protein&&sp|Q57997|Y577_METJA Universal stress protein MJ0577 OS=Methanocaldococcus jannaschii (strain ATCC 43067 / DSM 2661 / JAL-1 / JCM 10045 / NBRC 100440) OX=243232 GN=MJ0577 PE=1 SV=1 && PF00582:Universal stress protein family	Usp
N1060_RS09620	2207.82572538072	2772.94108375041	2388.05244724448	1187.06544274559	838.421774110933	828.953372887932	2456.27308545854	951.480196581485	1.36865923399869	5.1924488106189e-12	3.26803753537471e-11	N1060_RS09620	NZ_CP104478.1	1948756	1949799	-	1044	protein_coding	sensor histidine kinase&&sp|Q5HEN9|VRAS_STAAC Sensor protein VraS OS=Staphylococcus aureus (strain COL) OX=93062 GN=vraS PE=3 SV=1 && PF02518:Histidine kinase-, DNA gyrase B-, and HSP90-like ATPase|PF07730:Histidine kinase	HisKA_3
N1060_RS08555	181.342956797429	224.732666533021	145.698143459129	452.060538470238	571.283250221795	519.375107087192	183.924588929859	514.239631926408	-1.48201640492624	5.47550804420363e-12	3.43770197159484e-11	serA	NZ_CP104478.1	1757153	1758757	+	1605	protein_coding	phosphoglycerate dehydrogenase&&sp|P35136|SERA_BACSU D-3-phosphoglycerate dehydrogenase OS=Bacillus subtilis (strain 168) OX=224308 GN=serA PE=3 SV=3 && PF02826:D-isomer specific 2-hydroxyacid dehydrogenase, NAD binding domain|PF01842:ACT domain|PF00389:D-isomer specific 2-hydroxyacid dehydrogenase, catalytic domain	2-Hacid_dh_C
N1060_RS10440	1205.98020995886	1091.16067428223	1450.99383965461	2502.05209301993	2970.9041899186	2927.77461844061	1249.37824129857	2800.24363379305	-1.1645611410054	5.54101807496857e-12	3.47028380174321e-11	upp	NZ_CP104478.1	2110156	2110785	-	630	protein_coding	uracil phosphoribosyltransferase&&sp|A7X4V6|UPP_STAA1 Uracil phosphoribosyltransferase OS=Staphylococcus aureus (strain Mu3 / ATCC 700698) OX=418127 GN=upp PE=3 SV=1 && PF14681:Uracil phosphoribosyltransferase	-
N1060_RS12780	3691.27056869083	2261.25637606572	7093.30413498278	16102.8950562036	37963.7379317431	38861.8799339067	4348.61035991311	30976.1709739511	-2.83256955341133	5.63629220916828e-12	3.52130118656126e-11	clpL	NZ_CP104478.1	2567577	2569682	+	2106	protein_coding	ATP-dependent Clp protease ATP-binding subunit ClpL&&sp|Q2FV74|CLPL_STAA8 ATP-dependent Clp protease ATP-binding subunit ClpL OS=Staphylococcus aureus (strain NCTC 8325 / PS 47) OX=93061 GN=clpL PE=2 SV=1 && PF10431:C-terminal, D2-small domain, of ClpB protein|PF07724:AAA domain (Cdc48 subfamily)|PF00004:ATPase family associated with various cellular activities (AAA)|PF17871:AAA lid domain	AAA
N1060_RS10960	381.513870857978	425.320501124477	438.092362866832	846.664941355529	793.320464882897	831.511870952401	414.975578283096	823.832425730276	-0.98943243372794	5.99765332976465e-12	3.73790179402692e-11	N1060_RS10960	NZ_CP104478.1	2217772	2218620	-	849	protein_coding	aldo/keto reductase&&sp|O32210|GR_BACSU Glyoxal reductase OS=Bacillus subtilis (strain 168) OX=224308 GN=yvgN PE=1 SV=1 && PF00248:Aldo/keto reductase family	Aldo_ket_red
N1060_RS10155	22.7917377395675	19.5015950297249	18.9607172994756	73.717306033516	123.73948942051	117.690910965571	20.4180166895894	105.049235473199	-2.36476906821517	6.11939850703096e-12	3.80369359539073e-11	ilvA	NZ_CP104478.1	2053777	2055045	+	1269	protein_coding	threonine ammonia-lyase IlvA&&sp|Q2FF63|ILVA_STAA3 L-threonine dehydratase biosynthetic IlvA OS=Staphylococcus aureus (strain USA300) OX=367830 GN=ilvA PE=3 SV=1 && PF00585:C-terminal regulatory domain of Threonine dehydratase|PF00291:Pyridoxal-phosphate dependent enzyme	PALP
N1060_RS01615	187.288627512099	155.084112855432	194.596835441987	57.4561355849463	60.1350789707152	62.2567862354105	178.989858603172	59.949333597024	1.57563930318317	6.13306421226203e-12	3.80369359539073e-11	N1060_RS01615	NZ_CP104478.1	361604	362485	+	882	protein_coding	mechanosensitive ion channel family protein&&sp|Q8R6L9|MSCS_CALS4 Small-conductance mechanosensitive channel OS=Caldanaerobacter subterraneus subsp. tengcongensis (strain DSM 15242 / JCM 11007 / NBRC 100824 / MB4) OX=273068 GN=mscS PE=1 SV=1 && PF00924:Mechanosensitive ion channel	-
N1060_RS00440	38.6468596453537	10.2151212060464	23.9503797467061	181.041030994076	182.718124564866	126.219237847134	24.2707868660354	163.326131135358	-2.75407497509291	6.31528063528312e-12	3.90719668430502e-11	deoD	NZ_CP104478.1	101560	102267	+	708	protein_coding	purine-nucleoside phosphorylase&&sp|A6TVU0|DEOD_ALKMQ Purine nucleoside phosphorylase DeoD-type OS=Alkaliphilus metalliredigens (strain QYMF) OX=293826 GN=deoD PE=3 SV=1 && PF01048:Phosphorylase superfamily	-
N1060_RS04635	4031.16474454612	4260.63419030372	3187.3963712908	7660.09535930624	9813.58231049018	9660.88869143466	3826.39843538021	9044.85545374369	-1.24108842441877	6.55846774718208e-12	4.04782912531891e-11	N1060_RS04635	NZ_CP104478.1	926989	928320	+	1332	protein_coding	glucose-6-phosphate isomerase&&sp|Q2FZU0|G6PI_STAA8 Glucose-6-phosphate isomerase OS=Staphylococcus aureus (strain NCTC 8325 / PS 47) OX=93061 GN=pgi PE=3 SV=1 && PF00342:Phosphoglucose isomerase	-
N1060_RS10185	568.802498370077	463.395043801559	523.914556959195	205.974825681883	233.601652924701	241.351650748235	518.704033043611	226.976043118273	1.19087339879019	6.60070812460451e-12	4.06405918106688e-11	N1060_RS10185	NZ_CP104478.1	2061408	2061863	-	456	protein_coding	SprT family protein&&sp|A7X4N7|SPRTL_STAA1 Protein SprT-like OS=Staphylococcus aureus (strain Mu3 / ATCC 700698) OX=418127 GN=SAHV_2047 PE=3 SV=1 && PF17283:SprT-like zinc ribbon domain|PF10263:SprT-like family	-
N1060_RS02670	264.582346802806	243.305614180378	287.404556960473	557.216107370989	538.902823083717	565.428072247633	265.097505981219	553.84900090078	-1.0638980815696	7.2411205257583e-12	4.44761836630311e-11	N1060_RS02670	NZ_CP104478.1	574439	575911	+	1473	protein_coding	glycosyltransferase&&sp|A0A0H2URG7|GTFA_STRPN UDP-N-acetylglucosamine--peptide N-acetylglucosaminyltransferase GtfA subunit OS=Streptococcus pneumoniae serotype 4 (strain ATCC BAA-334 / TIGR4) OX=170187 GN=gtfA PE=1 SV=1 && PF00534:Glycosyl transferases group 1	Glycos_transf_1
N1060_RS04305	50.5382010746933	26.9307740886678	38.9193670883974	129.005285558653	264.825636236419	353.925565584868	38.7961140839195	249.25216245998	-2.68736731729599	7.47560538364831e-12	4.5806053180095e-11	N1060_RS04305	NZ_CP104478.1	865484	866065	+	582	protein_coding	phage major tail protein, TP901-1 family&&sp|B2ZYZ1|TAIL_BPMR2 Putative tail protein OS=Staphylococcus phage phiMR25 OX=487152 GN=orf53 PE=1 SV=1 && PF06199:Phage tail tube protein	-
N1060_RS06145	151.61460322408	138.36845997281	110.770506328516	39.0268090765673	17.3466573953986	28.9963113973145	133.584523175135	28.4565926230935	2.22540060589316	8.34431498583384e-12	5.0931592943072e-11	N1060_RS06145	NZ_CP104478.1	1242704	1242796	+	93	protein_coding	hypothetical protein&&-- && -	-
N1060_RS13455	118.913414293396	385.38866368266	178.629915610849	19.5134045382836	33.5368709644373	31.5548094617834	227.643997862302	28.2016949881681	3.0120354623758	8.35206192632566e-12	5.0931592943072e-11	hisA	NZ_CP104478.1	2717299	2718003	-	705	protein_coding	1-(5-phosphoribosyl)-5-((5-phosphoribosylamino)methylideneamino)imidazole-4-carboxamide isomerase&&sp|Q2FDI7|HIS4_STAA3 1-(5-phosphoribosyl)-5-[(5-phosphoribosylamino)methylideneamino] imidazole-4-carboxamide isomerase OS=Staphylococcus aureus (strain USA300) OX=367830 GN=hisA PE=3 SV=1 && PF00977:Histidine biosynthesis protein	-
N1060_RS10785	576.73005932297	633.337514774877	589.778101262637	306.794082463015	267.138523889139	239.645985371923	599.948558453495	271.192863908026	1.14786023323905	8.38733022643614e-12	5.1024593668701e-11	sdrM	NZ_CP104478.1	2183000	2184343	-	1344	protein_coding	multidrug efflux MFS transporter SdrM&&sp|Q99S97|SDRM_STAAN Multidrug efflux pump SdrM OS=Staphylococcus aureus (strain N315) OX=158879 GN=sdrM PE=1 SV=1 && PF07690:Major Facilitator Superfamily	MFS_1
N1060_RS05845	379.531980619755	362.172479123463	463.040675102984	162.611704485697	92.5155061087927	96.3700937616629	401.581711615401	117.165768118718	1.77909307218512	8.61317887908765e-12	5.22737927685582e-11	lspA	NZ_CP104478.1	1173969	1174460	+	492	protein_coding	signal peptidase II&&sp|A7X1E3|LSPA_STAA1 Lipoprotein signal peptidase OS=Staphylococcus aureus (strain Mu3 / ATCC 700698) OX=418127 GN=lspA PE=3 SV=1 && PF01252:Signal peptidase (SPase) II	-
N1060_RS09245	1994.77252477172	1664.13610920319	2145.55485230909	3768.25523194855	4128.50446010487	4008.31363433465	1934.82116209467	3968.35777546269	-1.03647852036784	8.78106605457168e-12	5.31661220263734e-11	N1060_RS09245	NZ_CP104478.1	1896059	1898995	-	2937	protein_coding	ATP-binding protein&&-- && PF13514:AAA domain	-
N1060_RS09155	231.881157872122	155.084112855432	164.658860758604	18.429326508379	46.2577530543963	42.6416344078154	183.874710495386	35.7762379901969	2.35779515860916	9.06173249064149e-12	5.47354410394435e-11	N1060_RS09155	NZ_CP104478.1	1883406	1883479	-	74	protein_coding	tRNA-Gly&&-- && -	-
N1060_RS11185	6249.89086623707	5068.55741296375	6537.45573836131	2714.53138688124	2784.71673387466	3051.43535822327	5951.96800585404	2850.22782632639	1.06207062857454	9.55307547528113e-12	5.75668779822497e-11	rpsS	NZ_CP104478.1	2249641	2249919	-	279	protein_coding	30S ribosomal protein S19&&sp|A7X5F7|RS19_STAA1 30S ribosomal protein S19 OS=Staphylococcus aureus (strain Mu3 / ATCC 700698) OX=418127 GN=rpsS PE=3 SV=1 && PF00203:Ribosomal protein S19	-
N1060_RS11510	5479.92650868733	5976.77455291951	6948.6039240131	11530.2539260658	13272.5057951327	13914.8181399583	6135.10166187331	12905.8592870523	-1.07291162020396	1.03276472992605e-11	6.20876720891866e-11	fdhF	NZ_CP104478.1	2306361	2309315	-	2955	protein_coding	formate dehydrogenase subunit alpha&&sp|Q2FEI5|FDHL_STAA3 Putative formate dehydrogenase SAUSA300_2258 OS=Staphylococcus aureus (strain USA300) OX=367830 GN=SAUSA300_2258 PE=3 SV=1 && PF01568:Molydopterin dinucleotide binding domain|PF12838:4Fe-4S dicluster domain|PF10588:NADH-ubiquinone oxidoreductase-G iron-sulfur binding region|PF00384:Molybdopterin oxidoreductase|PF04879:Molybdopterin oxidore…	-
N1060_RS13505	61.4385973849212	69.6485536775891	63.8676793245495	161.527626455792	210.472776397503	233.676156554829	64.9849434623533	201.892186469375	-1.63686446033501	1.12006838472994e-11	6.71777485335673e-11	N1060_RS13505	NZ_CP104478.1	2725761	2727473	-	1713	protein_coding	ABC transporter ATP-binding protein&&sp|Q5HCL3|Y2708_STAAC Putative ABC transporter ATP-binding protein SACOL2708 OS=Staphylococcus aureus (strain COL) OX=93062 GN=SACOL2708 PE=3 SV=1 && PF12558:ATP-binding cassette cobalt transporter|PF00005:ABC transporter	ABC_tran
N1060_RS01790	84.2303351244888	106.794448972303	77.8387341767947	236.329010519213	239.383872056501	243.910148812704	89.6211727578623	239.874343796139	-1.41867496136978	1.32274679356664e-11	7.91474548544919e-11	N1060_RS01790	NZ_CP104478.1	390317	390676	-	360	protein_coding	DUF1304 domain-containing protein&&sp|Q02009|YPAA_LACLA Uncharacterized protein YpaA OS=Lactococcus lactis subsp. lactis (strain IL1403) OX=272623 GN=ypaA PE=4 SV=1 && PF06993:Protein of unknown function (DUF1304)	-
N1060_RS00315	1717.30789142046	1484.9071644062	1158.59962024691	636.353803554028	492.645070029321	438.356001712343	1453.60489202452	522.451625098564	1.47716994453351	1.37443619459072e-11	8.2047725058823e-11	sirC	NZ_CP104478.1	75719	76717	-	999	protein_coding	staphyloferrin B ABC transporter permease subunit SirC&&sp|Q47086|CBRC_DICD3 Achromobactin transport system permease protein CbrC OS=Dickeya dadantii (strain 3937) OX=198628 GN=cbrC PE=3 SV=2 && PF01032:FecCD transport family	-
N1060_RS09330	431.06112681356	444.822096154202	520.920759490857	211.395215831406	218.567883182023	197.857183652264	465.601327486207	209.273427555231	1.15515306667979	1.54062581746711e-11	9.17536263720484e-11	N1060_RS09330	NZ_CP104478.1	1914564	1915625	-	1062	protein_coding	PTS transporter subunit IIC&&-- && PF13303:Phosphotransferase system, EIIC	-
N1060_RS08180	4719.87160232871	3917.96330620998	3995.72168774213	2281.98425294928	1980.98827455452	2108.20240512239	4211.1855320936	2123.72497754207	0.987554266291207	1.6627249432607e-11	9.87945426660031e-11	rpmA	NZ_CP104478.1	1677883	1678167	-	285	protein_coding	50S ribosomal protein L27&&sp|A7X362|RL27_STAA1 50S ribosomal protein L27 OS=Staphylococcus aureus (strain Mu3 / ATCC 700698) OX=418127 GN=rpmA PE=3 SV=1 && PF01016:Ribosomal L27 protein	-
N1060_RS00570	543.037925273175	476.396107154709	743.459704637335	130.089363588558	216.254995529303	185.917526018075	587.631245688406	177.420628378645	1.72772536138776	1.74598054921334e-11	1.03500102789414e-10	cap8L	NZ_CP104478.1	130061	131266	+	1206	protein_coding	type 8 capsular polysaccharide synthesis protein Cap8L&&sp|Q8KIU8|WBJE_PSEAI Probable glycosyltransferase WbjE OS=Pseudomonas aeruginosa OX=287 GN=wbjE PE=3 SV=2 && PF00534:Glycosyl transferases group 1	Glycos_transf_1
N1060_RS09205	696.634418735478	673.269352216694	493.976582275813	1477.59835476003	1393.51481076369	1402.90977201713	621.293451075995	1424.67431251362	-1.197034646076	1.7689437093967e-11	1.04618039797035e-10	traP	NZ_CP104478.1	1888897	1889400	+	504	protein_coding	signal transduction protein TRAP&&sp|Q2FFR1|TRAP_STAA3 Signal transduction protein TRAP OS=Staphylococcus aureus (strain USA300) OX=367830 GN=traP PE=3 SV=1 && -	-
N1060_RS02435	41.6196950026886	24.1448319415642	33.9297046411669	115.996349199797	136.460371510469	126.219237847134	33.2314105284732	126.225319519133	-1.92854367774649	1.78732475057317e-11	1.0546043493544e-10	N1060_RS02435	NZ_CP104478.1	513864	515246	-	1383	protein_coding	PLP-dependent aminotransferase family protein&&sp|P96669|YDEL_BACSU Uncharacterized HTH-type transcriptional regulator YdeL OS=Bacillus subtilis (strain 168) OX=224308 GN=ydeL PE=3 SV=1 && PF00155:Aminotransferase class I and II|PF00392:Bacterial regulatory proteins, gntR family	Aminotran_1_2
N1060_RS10435	2490.24508432753	2433.98478918615	2883.02696200974	4638.76988996198	5283.79184263842	5434.249888932	2602.41894517447	5118.93720717747	-0.976122308433846	2.1322050996927e-11	1.25519417993457e-10	wecB	NZ_CP104478.1	2109005	2110132	-	1128	protein_coding	UDP-N-acetylglucosamine 2-epimerase (non-hydrolyzing)&&sp|P39131|MNAA_BACSU UDP-N-acetylglucosamine 2-epimerase OS=Bacillus subtilis (strain 168) OX=224308 GN=mnaA PE=1 SV=1 && PF02350:UDP-N-acetylglucosamine 2-epimerase	-
N1060_RS13665	116.931524055173	113.294980648878	124.741561180761	35.7745749868534	24.2853203535581	36.6718055907213	118.322688628271	32.2439003103776	1.864473286591	2.25079536076999e-11	1.32195331212044e-10	rnpA	NZ_CP104478.1	2754279	2754632	-	354	protein_coding	ribonuclease P protein component&&sp|A6U596|RNPA_STAA2 Ribonuclease P protein component OS=Staphylococcus aureus (strain JH1) OX=359787 GN=rnpA PE=3 SV=1 && PF00825:Ribonuclease P	-
N1060_RS13460	82.2484448862655	259.092619680631	114.7622362863	10.8407802990465	6.93866295815945	22.173649892064	152.034433617732	13.3176977164233	3.48464017894531	2.37593646101407e-11	1.39224414692525e-10	hisH	NZ_CP104478.1	2717996	2718574	-	579	protein_coding	imidazole glycerol phosphate synthase subunit HisH&&sp|Q5HCM2|HIS5_STAAC Imidazole glycerol phosphate synthase subunit HisH OS=Staphylococcus aureus (strain COL) OX=93062 GN=hisH PE=3 SV=1 && PF00117:Glutamine amidotransferase class-I	GATase
N1060_RS07470	434.033962170895	460.609101654456	394.183333331204	936.643417837615	902.026184560728	799.104228802461	429.608799052185	879.257943733602	-1.03218430620696	2.43772338548076e-11	1.42517360311708e-10	proC	NZ_CP104478.1	1540707	1541522	+	816	protein_coding	pyrroline-5-carboxylate reductase&&sp|Q5HFR9|P5CR_STAAC Pyrroline-5-carboxylate reductase OS=Staphylococcus aureus (strain COL) OX=93062 GN=proC PE=3 SV=1 && PF14748:Pyrroline-5-carboxylate reductase dimerisation|PF03807:NADP oxidoreductase coenzyme F420-dependent	F420_oxidored
N1060_RS08800	797.710820884864	1292.67715625605	1182.54999999361	442.303836201096	319.178496075335	307.872600424427	1090.97932571151	356.451644233619	1.61472162886516	2.4891300376437e-11	1.45189758946311e-10	ribB	NZ_CP104478.1	1817877	1819058	-	1182	protein_coding	3,4-dihydroxy-2-butanone-4-phosphate synthase&&sp|Q5HF07|RIBBA_STAAC Riboflavin biosynthesis protein RibBA OS=Staphylococcus aureus (strain COL) OX=93062 GN=ribBA PE=3 SV=1 && PF00925:GTP cyclohydrolase II|PF00926:3,4-dihydroxy-2-butanone 4-phosphate synthase	DHBP_synthase
N1060_RS01745	2007.65481132017	1967.80380323748	1418.06206750289	3916.77392204549	4330.88212971786	4057.77793024772	1797.84022735351	4101.81132733702	-1.18987772755681	2.65395983888627e-11	1.54450767792719e-10	N1060_RS01745	NZ_CP104478.1	381127	381534	-	408	protein_coding	general stress protein&&sp|Q5HIR0|UP355_STAAC UPF0355 protein SACOL0457 OS=Staphylococcus aureus (strain COL) OX=93062 GN=SACOL0457 PE=3 SV=1 && PF11181:Heat induced stress protein YflT	-
N1060_RS08380	1029.59197875699	1113.44821145906	1104.71126581682	1847.26896295752	1962.48517333276	1998.18698835023	1082.58381867762	1935.98037488017	-0.838666449378877	2.68669436852866e-11	1.55999634291106e-10	polA	NZ_CP104478.1	1713141	1715771	-	2631	protein_coding	DNA polymerase I&&sp|O34996|DPO1_BACSU DNA polymerase I OS=Bacillus subtilis (strain 168) OX=224308 GN=polA PE=3 SV=1 && PF00476:DNA polymerase family A|PF01367:5'-3' exonuclease, C-terminal SAM fold|PF02739:5'-3' exonuclease, N-terminal resolvase-like domain	-
N1060_RS07365	739.245058857278	633.337514774877	791.360464130747	305.71000443311	167.684354822187	166.30237419048	721.314345920967	213.232244481926	1.75965742949212	2.93684138571008e-11	1.70136561185795e-10	N1060_RS07365	NZ_CP104478.1	1523077	1523325	+	249	protein_coding	ferredoxin&&sp|P50727|FER_BACSU Ferredoxin OS=Bacillus subtilis (strain 168) OX=224308 GN=fer PE=1 SV=2 && PF13370:4Fe-4S single cluster domain of Ferredoxin I	-
N1060_RS07285	964.189600895618	918.432261161808	1089.74227847513	390.268090765673	492.645070029321	484.408966872783	990.788046844184	455.774042555926	1.11967982740872	2.95052862231754e-11	1.70541892478173e-10	N1060_RS07285	NZ_CP104478.1	1508258	1509217	-	960	protein_coding	polyprenyl synthetase family protein&&sp|P31114|HEPS2_BACSU Heptaprenyl diphosphate synthase component 2 OS=Bacillus subtilis (strain 168) OX=224308 GN=hepT PE=1 SV=1 && PF00348:Polyprenyl synthetase	-
N1060_RS11210	11129.3046327427	9084.02869432235	12898.2774260907	4186.70935149175	5046.72085823464	5103.35080592735	11037.2035843853	4778.92700521791	1.20754418960114	3.02205502300052e-11	1.74280955964442e-10	rpsJ	NZ_CP104478.1	2252467	2252775	-	309	protein_coding	30S ribosomal protein S10&&sp|A6U3X6|RS10_STAA2 30S ribosomal protein S10 OS=Staphylococcus aureus (strain JH1) OX=359787 GN=rpsJ PE=3 SV=1 && PF00338:Ribosomal protein S10p/S20e	Ribosomal_S10
N1060_RS09895	215.035090847224	287.880688534035	230.522405062046	96.4829446615136	80.9510678451936	88.6945995682561	244.479394814435	88.7095373583211	1.46244383055725	3.06708553512951e-11	1.7647857853375e-10	N1060_RS09895	NZ_CP104478.1	2001565	2001945	-	381	protein_coding	GntR family transcriptional regulator&&sp|O34712|YTRA_BACSU HTH-type transcriptional repressor YtrA OS=Bacillus subtilis (strain 168) OX=224308 GN=ytrA PE=2 SV=1 && PF00392:Bacterial regulatory proteins, gntR family	GntR
N1060_RS03355	710.50765040304	859.927476072633	727.492784806197	1422.3103752349	1576.23293532855	1607.58961717464	765.97597042729	1535.37764257936	-1.00309746815105	3.15368436818389e-11	1.81052735461728e-10	N1060_RS03355	NZ_CP104478.1	703072	704445	+	1374	protein_coding	deoxyribodipyrimidine photo-lyase&&sp|Q04449|PHR_ALKPO Deoxyribodipyrimidine photo-lyase OS=Alkalihalobacillus pseudofirmus (strain ATCC BAA-2126 / JCM 17055 / OF4) OX=398511 GN=phr PE=3 SV=2 && PF00875:DNA photolyase|PF03441:FAD binding domain of DNA photolyase	-
N1060_RS06020	3200.75273473057	2753.43948872069	3161.4501265652	1619.61257667754	1538.07028905868	1705.66537631262	3038.54745000549	1621.11608068295	0.905976291175538	3.2200954896514e-11	1.84449964115088e-10	fabG	NZ_CP104478.1	1212743	1213477	+	735	protein_coding	3-oxoacyl-[acyl-carrier-protein] reductase&&sp|Q5HGK2|FABG_STAAC 3-oxoacyl-[acyl-carrier-protein] reductase FabG OS=Staphylococcus aureus (strain COL) OX=93062 GN=fabG PE=3 SV=2 && PF13561:Enoyl-(Acyl carrier protein) reductase	-
N1060_RS06230	580.693839799417	551.616545126505	512.937299575289	279.692131715399	259.043417104619	274.612125586331	548.415894833737	271.115891468783	1.01579785938935	3.60474108539552e-11	2.06019843647381e-10	truB	NZ_CP104478.1	1261608	1262525	+	918	protein_coding	tRNA pseudouridine(55) synthase TruB&&sp|Q2FHG7|TRUB_STAA3 tRNA pseudouridine synthase B OS=Staphylococcus aureus (strain USA300) OX=367830 GN=truB PE=3 SV=1 && PF01509:TruB family pseudouridylate synthase (N terminal domain)|PF16198:tRNA pseudouridylate synthase B C-terminal domain	-
N1060_RS01340	234.853993229457	121.652807090189	164.658860758604	466.153552858998	732.028942085822	737.700275255207	173.721887026083	645.294256733342	-1.89431803817101	3.66079151928628e-11	2.08755203191515e-10	N1060_RS01340	NZ_CP104478.1	303017	303907	+	891	protein_coding	5'-nucleotidase, lipoprotein e(P4) family&&sp|P26093|HEL_HAEIN Lipoprotein E OS=Haemophilus influenzae (strain ATCC 51907 / DSM 11121 / KW20 / Rd) OX=71421 GN=hel PE=1 SV=2 && PF03767:HAD superfamily, subfamily IIIB (Acid phosphatase)	-
N1060_RS03155	80.2665546480422	56.6474903244391	53.8883544300887	166.948016605316	290.267400416337	289.110281284989	63.6007998008567	248.77523276888	-1.96921423310405	3.77804905853402e-11	2.14960871656322e-10	dhaM	NZ_CP104478.1	664763	665125	+	363	protein_coding	dihydroxyacetone kinase phosphoryl donor subunit DhaM&&sp|Q9CIV6|DHAM_LACLA PTS-dependent dihydroxyacetone kinase, phosphotransferase subunit DhaM OS=Lactococcus lactis subsp. lactis (strain IL1403) OX=272623 GN=dhaM PE=1 SV=1 && PF03610:PTS system fructose IIA component	EIIA-man
N1060_RS12285	414.215059788662	547.901955597034	463.040675102984	1196.82214501473	949.440381441485	1096.74283696901	475.052563496227	1081.00178780841	-1.18603253143014	3.81445302694037e-11	2.16095143524962e-10	N1060_RS12285	NZ_CP104478.1	2467112	2468188	-	1077	protein_coding	M42 family metallopeptidase&&sp|P94521|YSDC_BACSU Putative aminopeptidase YsdC OS=Bacillus subtilis (strain 168) OX=224308 GN=ysdC PE=1 SV=1 && PF05343:M42 glutamyl aminopeptidase	-
N1060_RS08330	4718.88065720959	5184.63833575973	5980.6094092504	2332.9359203548	2563.83596303992	2810.93654016319	5294.70946740657	2569.23614118597	1.04297286613479	3.81493976407347e-11	2.16095143524962e-10	infC	NZ_CP104478.1	1702393	1702920	-	528	protein_coding	translation initiation factor IF-3&&sp|Q2FG56|IF3_STAA3 Translation initiation factor IF-3 OS=Staphylococcus aureus (strain USA300) OX=367830 GN=infC PE=3 SV=1 && PF00707:Translation initiation factor IF-3, C-terminal domain|PF05198:Translation initiation factor IF-3, N-terminal domain	-
N1060_RS00105	1278.31920365401	1218.38536566662	1668.54312235386	3115.64025794596	2939.68020660689	2972.97475091289	1388.41589722483	3009.43173848858	-1.11619366793093	3.82967245444249e-11	2.16448671538224e-10	walK	NZ_CP104478.1	25666	27492	+	1827	protein_coding	cell wall metabolism sensor histidine kinase WalK&&sp|A7WWQ7|WALK_STAA1 Sensor protein kinase WalK OS=Staphylococcus aureus (strain Mu3 / ATCC 700698) OX=418127 GN=walK PE=3 SV=1 && PF02518:Histidine kinase-, DNA gyrase B-, and HSP90-like ATPase|PF13426:PAS domain|PF00672:HAMP domain|PF00512:His Kinase A (phospho-acceptor) domain	HATPase_c
N1060_RS04665	2298.00173121988	2596.49808110052	2288.25919829988	4606.24754906485	4305.44036553794	4170.35184508435	2394.25300354009	4360.67991989571	-0.8648047788965	3.95101549734141e-11	2.22812798732815e-10	N1060_RS04665	NZ_CP104478.1	937796	938698	+	903	protein_coding	fumarylacetoacetate hydrolase family protein&&sp|Q7A6H3|Y829_STAAN Uncharacterized protein SA0829 OS=Staphylococcus aureus (strain N315) OX=158879 GN=SA0829 PE=1 SV=1 && PF01557:Fumarylacetoacetate (FAA) hydrolase family	FAA_hydrolase
N1060_RS09565	1897.65990309878	2062.525836239	1768.33637129847	1076.48948369531	943.658162309685	926.176299337751	1909.50737021208	982.107981780917	0.959671190692335	3.96609997803455e-11	2.23169731655851e-10	sgtB	NZ_CP104478.1	1939962	1940771	-	810	protein_coding	monofunctional peptidoglycan glycosyltransferase SgtB&&sp|A7X3Z2|MGT_STAA1 Monofunctional glycosyltransferase OS=Staphylococcus aureus (strain Mu3 / ATCC 700698) OX=418127 GN=mgt PE=3 SV=1 && PF00912:Transglycosylase	-
N1060_RS03650	705.552924807482	650.053167657498	749.447299574011	370.754686227389	343.463816428893	316.40092730599	701.684464012997	343.539809987424	1.03155551022444	4.09875889486717e-11	2.30126352929877e-10	N1060_RS03650	NZ_CP104478.1	763277	764332	+	1056	protein_coding	MraY family glycosyltransferase&&sp|O34753|TAGO_BACSU Probable undecaprenyl-phosphate N-acetylglucosaminyl 1-phosphate transferase OS=Bacillus subtilis (strain 168) OX=224308 GN=tagO PE=1 SV=1 && PF00953:Glycosyl transferase family 4	Glycos_transf_4
N1060_RS01690	312.147712520164	302.73904665192	221.541012657031	111.660037080179	92.5155061087927	87.8417668800998	278.809257276372	97.339103356357	1.52087074514943	4.13900196890433e-11	2.31875077334882e-10	N1060_RS01690	NZ_CP104478.1	371091	371672	+	582	protein_coding	histidine phosphatase family protein&&sp|Q7ZVE3|TIGRB_DANRE Fructose-2,6-bisphosphatase TIGAR B OS=Danio rerio OX=7955 GN=tigarb PE=1 SV=2 && PF00300:Histidine phosphatase superfamily (branch 1)	-
N1060_RS00445	818.520668386208	664.911525775384	771.401814341825	338.23234533025	363.123361477011	379.510546229557	751.611336167806	360.288751012273	1.05974708423534	4.66743002186648e-11	2.60905243985475e-10	tet(38)	NZ_CP104478.1	102274	103626	+	1353	protein_coding	tetracycline efflux MFS transporter Tet(38)&&-- && PF07690:Major Facilitator Superfamily	MFS_1
N1060_RS08015	811.584052552427	898.002018749715	1239.43215189204	371.838764257294	296.049619548137	403.389861497934	983.00607439806	357.092748434455	1.45923166106943	4.82562693378976e-11	2.69158053703066e-10	N1060_RS08015	NZ_CP104478.1	1641644	1642567	-	924	protein_coding	peptidase U32 family protein&&sp|O32035|TRHP2_BACSU tRNA hydroxylation protein P2 OS=Bacillus subtilis (strain 168) OX=224308 GN=trhP2 PE=3 SV=1 && PF01136:Peptidase family U32	-
N1060_RS04065	198.189023822327	208.017013650399	107.776708860177	478.078411187949	666.111643983307	661.798166009296	171.327582110968	601.996073726851	-1.81244113257836	4.86210983696702e-11	2.70600829136003e-10	N1060_RS04065	NZ_CP104478.1	844163	844837	-	675	protein_coding	ImmA/IrrE family metallo-endopeptidase&&-- && PF06114:IrrE N-terminal-like domain	DUF955
N1060_RS00120	373.586309905085	338.956294564267	330.315654006655	147.434612067032	101.767056719672	149.245720427354	347.619419492002	132.815796404686	1.38325630146885	5.28250949414177e-11	2.9335766232173e-10	N1060_RS00120	NZ_CP104478.1	29998	30798	+	801	protein_coding	MBL fold metallo-hydrolase&&sp|C0SP91|YYCJ_BACSU Putative metallo-hydrolase YycJ OS=Bacillus subtilis (strain 168) OX=224308 GN=yycJ PE=2 SV=1 && PF00753:Metallo-beta-lactamase superfamily	Lactamase_B
N1060_RS12020	70.3571034569259	54.7901955597034	51.8924894511965	204.890747651978	163.058579516747	167.155206878636	59.0132628226086	178.368178015787	-1.5957361700493	5.37379321614262e-11	2.97778237129294e-10	N1060_RS12020	NZ_CP104478.1	2411956	2412207	-	252	protein_coding	type II toxin-antitoxin system Phd/YefM family antitoxin&&-- && PF02604:Antitoxin Phd_YefM, type II toxin-antitoxin system	-
N1060_RS13075	9790.53777682293	8919.65810764324	9418.48683539216	15352.7130595096	17651.9585655576	17066.0349226959	9376.22757328611	16690.235515921	-0.831940922465967	6.45957235503606e-11	3.57168111344618e-10	lqo	NZ_CP104478.1	2626482	2627978	-	1497	protein_coding	L-lactate dehydrogenase (quinone)&&sp|Q5HCU5|MQO2_STAAC Probable malate:quinone oxidoreductase 2 OS=Staphylococcus aureus (strain COL) OX=93062 GN=mqo2 PE=3 SV=1 && PF06039:Malate:quinone oxidoreductase (Mqo)	-
N1060_RS11505	1437.86136783098	1372.54083113969	1332.23987341053	2329.68368626509	2743.0847561257	2841.63851693682	1380.88069079373	2638.1356531092	-0.934120957932248	6.58554464355429e-11	3.63345309446318e-10	N1060_RS11505	NZ_CP104478.1	2305888	2306361	-	474	protein_coding	DUF1641 domain-containing protein&&sp|O05396|YRHD_BACSU Uncharacterized protein YrhD OS=Bacillus subtilis (strain 168) OX=224308 GN=yrhD PE=4 SV=1 && PF07849:Protein of unknown function (DUF1641)	-
N1060_RS00840	237.826828586792	91.0074434720497	156.675400843036	9.75670226914182	26.5982080062779	27.2906460210019	161.836557633959	21.2151854321405	2.92377497839569	6.71714795389302e-11	3.69805834437868e-10	N1060_RS00840	NZ_CP104478.1	198782	199276	-	495	protein_coding	isoprenylcysteine carboxyl methyltransferase family protein&&sp|P43984|Y318_HAEIN Uncharacterized protein HI_0318 OS=Haemophilus influenzae (strain ATCC 51907 / DSM 11121 / KW20 / Rd) OX=71421 GN=HI_0318 PE=4 SV=1 && PF04140:Isoprenylcysteine carboxyl methyltransferase (ICMT) family	ICMT
N1060_RS06240	13828.6391372028	10979.3980017351	9404.51578053992	4884.85560275034	2640.16125557967	2947.3897702682	11404.1843064926	3490.80220953274	1.70798210971047	7.9463404452549e-11	4.36534952477473e-10	rpsO	NZ_CP104478.1	1263626	1263895	+	270	protein_coding	30S ribosomal protein S15&&sp|A7X1Q7|RS15_STAA1 30S ribosomal protein S15 OS=Staphylococcus aureus (strain Mu3 / ATCC 700698) OX=418127 GN=rpsO PE=3 SV=1 && PF00312:Ribosomal protein S15	-
N1060_RS07270	198.189023822327	186.658123855939	247.487257382629	484.582879367377	453.325979933084	556.046912677913	210.778135020298	497.985257326125	-1.24236404752919	8.07015706074582e-11	4.42383448340669e-10	aroC	NZ_CP104478.1	1505756	1506922	-	1167	protein_coding	chorismate synthase&&sp|Q2FGX4|AROC_STAA3 Chorismate synthase OS=Staphylococcus aureus (strain USA300) OX=367830 GN=aroC PE=3 SV=1 && PF01264:Chorismate synthase	-
N1060_RS13580	231.881157872122	230.304550827228	200.584430378663	478.078411187949	974.882145621403	739.40594063152	220.923379692671	730.788832480291	-1.72548831634554	8.6123862199376e-11	4.71093829927488e-10	N1060_RS13580	NZ_CP104478.1	2740936	2741448	-	513	protein_coding	HdeD family acid-resistance protein&&-- && PF03729:Short repeat of unknown function (DUF308)	-
N1060_RS09265	823.475393981767	825.567522925022	760.424556957918	390.268090765673	270.607855368219	229.411993114047	803.155824621569	296.76264641598	1.43848180819629	9.12431489291571e-11	4.98027380343515e-10	N1060_RS09265	NZ_CP104478.1	1901366	1902490	-	1125	protein_coding	DUF445 domain-containing protein&&sp|A6QI28|Y1738_STAAE UPF0754 membrane protein NWMN_1738 OS=Staphylococcus aureus (strain Newman) OX=426430 GN=NWMN_1738 PE=3 SV=1 && PF04286:Protein of unknown function (DUF445)	-
N1060_RS09600	2791.49240053747	3127.68438381493	2382.06485230781	1415.80590705547	1387.73259163189	1347.47564728697	2767.0805455534	1383.67138199144	1.00008181341152	9.54454607402354e-11	5.19851451766795e-10	N1060_RS09600	NZ_CP104478.1	1945780	1946244	+	465	protein_coding	low molecular weight protein-tyrosine-phosphatase&&sp|Q2FFL4|PTPA_STAA3 Low molecular weight protein-tyrosine-phosphatase PtpA OS=Staphylococcus aureus (strain USA300) OX=367830 GN=ptpA PE=3 SV=1 && PF01451:Low molecular weight phosphotyrosine protein phosphatase	LMWPc
N1060_RS05850	1653.88740379731	1673.42258302687	1800.27021096074	893.280296641429	574.752581700874	635.36035267645	1709.19339926164	701.131077006251	1.28575239642153	1.11529528267124e-10	6.06159419089335e-10	N1060_RS05850	NZ_CP104478.1	1174460	1175377	+	918	protein_coding	RluA family pseudouridine synthase&&sp|Q45480|YLYB_BACSU Uncharacterized RNA pseudouridine synthase YlyB OS=Bacillus subtilis (strain 168) OX=224308 GN=ylyB PE=3 SV=3 && PF00849:RNA pseudouridylate synthase|PF01479:S4 domain	S4
N1060_RS04850	674.833626115022	599.906209009634	637.678860756049	1125.27299504102	1177.25981523439	1156.44112513995	637.472898626902	1152.99131180512	-0.855131704838353	1.25855707629149e-10	6.82566380312128e-10	N1060_RS04850	NZ_CP104478.1	976962	977771	+	810	protein_coding	NAD kinase&&sp|A7X0N2|NADK_STAA1 NAD kinase OS=Staphylococcus aureus (strain Mu3 / ATCC 700698) OX=418127 GN=nadK PE=3 SV=1 && PF01513:ATP-NAD kinase	NAD_kinase
N1060_RS04965	854.194692674227	953.720861691786	633.687130798265	319.803018821871	150.337697426788	178.242031824669	813.867561721426	216.127582691109	1.9136735599161	1.38098563993608e-10	7.45801760704813e-10	N1060_RS04965	NZ_CP104478.1	1003322	1003498	+	177	protein_coding	YkvS family protein&&sp|O31684|YKVS_BACSU Uncharacterized protein YkvS OS=Bacillus subtilis (strain 168) OX=224308 GN=ykvS PE=4 SV=2 && PF09953:Uncharacterized protein conserved in bacteria (DUF2187)	-
N1060_RS06375	5047.87443675466	5347.1516276741	2797.20476791738	15357.0493716292	12325.3783013439	12819.7809683656	4397.41027744871	13500.7362137796	-1.61827001408964	1.38100600648361e-10	7.45801760704813e-10	N1060_RS06375	NZ_CP104478.1	1297109	1298782	+	1674	protein_coding	glycerol-3-phosphate dehydrogenase/oxidase&&sp|Q2FHD8|GLPD_STAA3 Aerobic glycerol-3-phosphate dehydrogenase OS=Staphylococcus aureus (strain USA300) OX=367830 GN=glpD PE=3 SV=1 && PF01266:FAD dependent oxidoreductase|PF16901:C-terminal domain of alpha-glycerophosphate oxidase	DAO
N1060_RS05260	2645.82346802806	2434.91343656851	2454.91392403737	4127.08505984699	4461.56028209653	4698.2552790531	2511.88360954465	4428.96687366554	-0.818355390815244	1.42413473624414e-10	7.67467112618673e-10	N1060_RS05260	NZ_CP104478.1	1060250	1060516	+	267	protein_coding	phosphocarrier protein HPr&&sp|Q5HH02|PTHP_STAAC Phosphocarrier protein HPr OS=Staphylococcus aureus (strain COL) OX=93062 GN=ptsH PE=3 SV=1 && PF00381:PTS HPr component phosphorylation site	PTS-HPr
N1060_RS06730	204.134694536996	256.306677533528	249.483122361522	634.185647494219	477.611300286642	550.077083860819	236.641498144015	553.958010547227	-1.22699984979814	1.46615675178171e-10	7.88445898795694e-10	msrA	NZ_CP104478.1	1366382	1366891	-	510	protein_coding	peptide-methionine (S)-S-oxide reductase MsrA&&sp|P0A084|MSRA1_STAA8 Peptide methionine sulfoxide reductase MsrA 1 OS=Staphylococcus aureus (strain NCTC 8325 / PS 47) OX=93061 GN=msrA1 PE=3 SV=1 && PF01625:Peptide methionine sulfoxide reductase	PMSR
N1060_RS08805	433.043017051783	611.049977598048	672.606497886662	233.076776429499	137.616815336829	136.453230105009	572.233164178831	169.048940623779	1.76081688126638	1.51329307860022e-10	8.12080854179358e-10	N1060_RS08805	NZ_CP104478.1	1819069	1819701	-	633	protein_coding	riboflavin synthase&&sp|P50854|RISA_ACTPL Riboflavin synthase OS=Actinobacillus pleuropneumoniae OX=715 GN=ribE PE=3 SV=1 && PF00677:Lumazine binding domain	-
N1060_RS12710	79.2756095289306	111.437685884143	74.8449367084565	226.572308250071	248.63542266738	254.14414107058	88.5194107071765	243.117290662677	-1.45580642002793	1.55452285818095e-10	8.32453522164548e-10	N1060_RS12710	NZ_CP104478.1	2553862	2554272	-	411	protein_coding	thioesterase family protein&&-- && PF13279:Thioesterase-like superfamily	-
N1060_RS07700	313.138657639276	325.026583828749	250.481054850968	130.089363588558	111.018607330551	120.24940903004	296.215432106331	120.452459983049	1.29799349670154	1.56693814884443e-10	8.37342838868858e-10	N1060_RS07700	NZ_CP104478.1	1581586	1581789	-	204	protein_coding	YqgQ family protein&&-- && PF06014:Bacterial protein of unknown function (DUF910)	-
N1060_RS07755	935.452192441381	1093.01796904696	1170.57481012026	526.861922533658	549.310817520956	544.107255043725	1066.34832386954	540.093331699447	0.981395059354169	1.6012836208043e-10	8.53906265571166e-10	N1060_RS07755	NZ_CP104478.1	1591899	1592999	-	1101	protein_coding	Nif3-like dinuclear metal center hexameric protein&&sp|Q5HFK1|GCH1L_STAAC GTP cyclohydrolase 1 type 2 homolog OS=Staphylococcus aureus (strain COL) OX=93062 GN=SACOL1616 PE=3 SV=1 && PF01784:NIF3 (NGG1p interacting factor 3)	-
N1060_RS08315	162.514999534308	233.090492974331	202.580295357556	61.7924477045649	62.4479666234351	76.7549419340678	199.395262622065	66.9984520873559	1.56828374651474	1.68777297061792e-10	8.98148914844484e-10	N1060_RS08315	NZ_CP104478.1	1701011	1701619	-	609	protein_coding	NUDIX domain-containing protein&&sp|P50619|YMAB_BACSU Uncharacterized protein YmaB OS=Bacillus subtilis (strain 168) OX=224308 GN=ymaB PE=4 SV=1 && PF00293:NUDIX domain	NUDIX
N1060_RS00775	4.95472559555816	4.64323691183927	3.99172995778435	31.4382628672348	61.2915227970751	73.3436111814425	4.52989748839393	55.3577989485841	-3.61489539654816	1.93352611118827e-10	1.02521430611367e-09	N1060_RS00775	NZ_CP104478.1	182634	183797	+	1164	protein_coding	ABC transporter permease&&sp|P94312|DPPC_ALKPO Dipeptide transport system permease protein DppC OS=Alkalihalobacillus pseudofirmus (strain ATCC BAA-2126 / JCM 17055 / OF4) OX=398511 GN=dppC PE=3 SV=1 && PF00528:Binding-protein-dependent transport system inner membrane component	BPD_transp_1
N1060_RS08875	87.2031704818237	87.2928539425783	82.8283966240252	13.0089363588558	25.441764179918	20.4679845157514	85.7748070161424	19.6395616848417	2.1291208872907	1.93459427713093e-10	1.02521430611367e-09	crcB	NZ_CP104478.1	1831482	1831847	+	366	protein_coding	fluoride efflux transporter CrcB&&sp|Q2FXE6|CRCB1_STAA8 Putative fluoride ion transporter CrcB 1 OS=Staphylococcus aureus (strain NCTC 8325 / PS 47) OX=93061 GN=crcB1 PE=3 SV=1 && PF02537:CrcB-like protein, Camphor Resistance (CrcB)	-
N1060_RS07595	999.863625183637	975.079751486247	1177.56033754638	441.219758171191	530.807716299198	539.843091602943	1050.83457140542	503.956855357777	1.05943890660084	1.93978334886604e-10	1.02583148470115e-09	accB	NZ_CP104478.1	1565995	1566459	-	465	protein_coding	acetyl-CoA carboxylase biotin carboxyl carrier protein&&sp|P49786|BCCP_BACSU Biotin carboxyl carrier protein of acetyl-CoA carboxylase OS=Bacillus subtilis (strain 168) OX=224308 GN=accB PE=1 SV=2 && PF00364:Biotin-requiring enzyme	Biotin_lipoyl
N1060_RS02445	242.78155418235	242.37696679801	366.241223626714	635.269725524123	913.590622824328	917.647972456188	283.799914869025	822.169440268213	-1.53527093217297	2.00717635375989e-10	1.05927381485175e-09	pdxT	NZ_CP104478.1	516241	516801	+	561	protein_coding	pyridoxal 5'-phosphate synthase glutaminase subunit PdxT&&sp|A7WYT2|PDXT_STAA1 Pyridoxal 5'-phosphate synthase subunit PdxT OS=Staphylococcus aureus (strain Mu3 / ATCC 700698) OX=418127 GN=pdxT PE=3 SV=1 && PF01174:SNO glutamine amidotransferase family	-
N1060_RS00275	5920.897086692	3403.49265637819	10662.9086497314	949.652354196471	1504.53341809424	1554.71399050895	6662.43279760054	1336.29992093322	2.31767034088293	2.07511069449011e-10	1.09286304963952e-09	N1060_RS00275	NZ_CP104478.1	63463	65124	-	1662	protein_coding	Na/Pi cotransporter family protein&&sp|P54463|YQEW_BACSU Uncharacterized protein YqeW OS=Bacillus subtilis (strain 168) OX=224308 GN=yqeW PE=4 SV=2 && PF02690:Na+/Pi-cotransporter|PF01895:PhoU domain	Na_Pi_cotrans
N1060_RS13515	12.8822865484512	24.1448319415642	12.9731223627991	68.2969158839928	99.4541690669521	92.9587630090376	16.6667469509382	86.9032826533275	-2.37599507258375	2.14968687522196e-10	1.1298045041115e-09	N1060_RS13515	NZ_CP104478.1	2728109	2728957	-	849	protein_coding	S-adenosyl-l-methionine hydroxide adenosyltransferase family protein&&sp|Q59045|SALL_METJA Chlorinase MJ1651 OS=Methanocaldococcus jannaschii (strain ATCC 43067 / DSM 2661 / JAL-1 / JCM 10045 / NBRC 100440) OX=243232 GN=MJ1651 PE=1 SV=1 && PF01887:S-adenosyl-l-methionine hydroxide adenosyltransferase	-
N1060_RS10880	304.220151567271	351.957357917417	272.435569618782	669.960222481072	651.077874240628	614.039535472542	309.53769303449	645.025877398081	-1.05807888665116	2.16462090098467e-10	1.13531248489916e-09	N1060_RS10880	NZ_CP104478.1	2204138	2205139	-	1002	protein_coding	zinc-binding alcohol dehydrogenase family protein&&sp|Q5HE19|ZDH1_STAAC Zinc-type alcohol dehydrogenase-like protein SACOL2177 OS=Staphylococcus aureus (strain COL) OX=93062 GN=SACOL2177 PE=3 SV=1 && PF00107:Zinc-binding dehydrogenase|PF08240:Alcohol dehydrogenase GroES-like domain	ADH_zinc_N
N1060_RS04695	7015.89144331036	8119.16406404215	4137.42810124347	16772.8552786847	20315.2486976645	21527.2027144415	6424.16120286533	19538.4355635969	-1.60471561227005	2.24389373677351e-10	1.17447333368289e-09	clpB	NZ_CP104478.1	944765	947374	+	2610	protein_coding	ATP-dependent chaperone ClpB&&sp|Q5HHB0|CLPB_STAAC Chaperone protein ClpB OS=Staphylococcus aureus (strain COL) OX=93062 GN=clpB PE=3 SV=1 && PF00004:ATPase family associated with various cellular activities (AAA)|PF17871:AAA lid domain|PF07724:AAA domain (Cdc48 subfamily)|PF02861:Clp amino terminal domain, pathogenicity island component|PF10431:C-terminal, D2-small domain, of ClpB protein	AAA
N1060_RS00605	482.590273007365	600.834856392002	572.813248942054	1051.55568900751	1489.49964835156	1268.16220728843	552.07945944714	1269.73918154917	-1.20122084878439	2.29613953557332e-10	1.19935649101975e-09	N1060_RS00605	NZ_CP104478.1	136467	137954	+	1488	protein_coding	aldehyde dehydrogenase family protein&&sp|Q2FK94|ALDA_STAA3 Putative aldehyde dehydrogenase AldA OS=Staphylococcus aureus (strain USA300) OX=367830 GN=aldA PE=3 SV=1 && PF00171:Aldehyde dehydrogenase family	Aldedh
N1060_RS07400	78.284664409819	71.5058484423248	81.8304641345791	174.536562814648	215.098551702943	204.679845157514	77.2069923289076	198.104986558368	-1.36046490178038	2.33729634532255e-10	1.21835754278674e-09	N1060_RS07400	NZ_CP104478.1	1527717	1529879	-	2163	protein_coding	hypothetical protein&&-- && -	-
N1060_RS10555	591.594236109645	482.896638831284	586.784303794299	1016.86519205056	1240.86422568418	1189.70159997805	553.758392911743	1149.14367257093	-1.05364206992486	2.41213504810891e-10	1.25480249747543e-09	N1060_RS10555	NZ_CP104478.1	2133743	2134093	-	351	protein_coding	membrane protein&&-- && -	-
N1060_RS04475	42.6106401218002	56.6474903244391	37.9214345989513	4.33631211961859	3.46933147907972	2.55849806446893	45.7265216817302	3.45471388772241	3.75169262875789	2.46952246605613e-10	1.28203925987313e-09	N1060_RS04475	NZ_CP104478.1	896078	896188	+	111	protein_coding	hypothetical protein&&-- && -	-
N1060_RS06000	469.707986458914	494.040407419698	535.889746832548	965.913524645041	923.998617261567	890.357326435186	499.879380237054	926.756489447264	-0.890355896432175	2.60757752716677e-10	1.35095835706262e-09	recG	NZ_CP104478.1	1208005	1210065	+	2061	protein_coding	ATP-dependent DNA helicase RecG&&sp|O50581|RECG_STAA8 ATP-dependent DNA helicase RecG OS=Staphylococcus aureus (strain NCTC 8325 / PS 47) OX=93061 GN=recG PE=3 SV=1 && PF17191:RecG wedge domain|PF00270:DEAD/DEAH box helicase|PF00271:Helicase conserved C-terminal domain	Helicase_C
N1060_RS09875	322.057163711281	423.463206359742	307.363206749395	156.107236306269	111.018607330551	110.015416772164	350.961192273472	125.713753469661	1.48359805945751	2.86585229294508e-10	1.4817560841211e-09	pmtD	NZ_CP104478.1	1998382	1999122	-	741	protein_coding	phenol-soluble modulin export ABC transporter permease subunit PmtD&&-- && PF12679:ABC-2 family transporter protein	-
N1060_RS02605	3895.40526322783	4300.56602774553	2578.65755272869	10266.218943197	8899.99168766585	8487.39091253158	3591.54294790068	9217.86718113148	-1.35974804269333	3.02817032821142e-10	1.5625113697593e-09	hchA	NZ_CP104478.1	552806	553684	+	879	protein_coding	glyoxalase III HchA&&sp|A7WYY0|HCHA_STAA1 Protein/nucleic acid deglycase HchA OS=Staphylococcus aureus (strain Mu3 / ATCC 700698) OX=418127 GN=hchA PE=3 SV=1 && PF01965:DJ-1/PfpI family	DJ-1_PfpI
N1060_RS07775	392.414267168206	391.889195359235	444.079957803509	739.341216394969	883.52308333897	803.368392243243	409.461140110316	808.744230659061	-0.981883821282325	3.05327249499804e-10	1.57228112924242e-09	N1060_RS07775	NZ_CP104478.1	1597000	1597818	-	819	protein_coding	pyruvate, water dikinase regulatory protein&&sp|Q2FGG0|PDRP_STAA3 Putative pyruvate, phosphate dikinase regulatory protein OS=Staphylococcus aureus (strain USA300) OX=367830 GN=SAUSA300_1523 PE=3 SV=1 && PF03618:Kinase/pyrophosphorylase	DUF299
N1060_RS00770	4.95472559555816	0.928647382367854	1.99586497889217	39.0268090765673	58.9786351443553	39.2303036551902	2.62641265227273	45.7452492920376	-4.13332416578307	3.13930885838332e-10	1.61332626613288e-09	N1060_RS00770	NZ_CP104478.1	181150	182628	+	1479	protein_coding	ABC transporter permease&&sp|P94311|DPPB_ALKPO Dipeptide transport system permease protein DppB OS=Alkalihalobacillus pseudofirmus (strain ATCC BAA-2126 / JCM 17055 / OF4) OX=398511 GN=dppB PE=3 SV=1 && PF00528:Binding-protein-dependent transport system inner membrane component	BPD_transp_1
N1060_RS09365	109.00396310228	73.3631432070605	93.8056540079321	18.429326508379	23.1288765271982	23.8793152683766	92.0575867724241	21.8125061013179	2.07190434850907	3.310435104421e-10	1.69784689761954e-09	N1060_RS09365	NZ_CP104478.1	1918237	1918309	-	73	protein_coding	tRNA-His&&-- && -	-
N1060_RS03240	910.67856446359	878.50042371999	965.000717294366	1542.64303655431	1643.30667725743	1758.54100297831	918.059901825982	1648.16357226335	-0.844679132245637	3.35417877243918e-10	1.71682764878463e-09	N1060_RS03240	NZ_CP104478.1	683767	684483	+	717	protein_coding	YebC/PmpR family DNA-binding transcriptional regulator&&sp|Q2YSR2|Y618_STAAB Probable transcriptional regulatory protein SAB0618 OS=Staphylococcus aureus (strain bovine RF122 / ET3-1) OX=273036 GN=SAB0618 PE=3 SV=1 && PF01709:Transcriptional regulator	-
N1060_RS02460	1300.11999627446	1574.98596049588	932.068945142645	3544.9351577882	2928.11576834329	3249.29254187554	1269.05830063766	3240.78115600234	-1.35242729308157	3.41333525640163e-10	1.74360552476308e-09	N1060_RS02460	NZ_CP104478.1	518861	519427	+	567	protein_coding	UvrB/UvrC motif-containing protein&&sp|Q2G0P7|MCSA_STAA8 Protein-arginine kinase activator protein OS=Staphylococcus aureus (strain NCTC 8325 / PS 47) OX=93061 GN=mcsA PE=1 SV=2 && -	-
N1060_RS13550	321.066218592169	472.681517625238	350.274303795576	153.93908024646	154.963472732228	133.041899352384	381.340680004328	147.314817443691	1.37513869551375	3.53714746073206e-10	1.80323777548121e-09	bstA	NZ_CP104478.1	2734343	2734807	+	465	protein_coding	bacillithiol transferase BstA&&-- && -	-
N1060_RS10665	565.829663012742	503.326881243377	677.596160333893	1109.01182459245	1376.16815336829	1387.55878363031	582.250901530004	1290.91292053035	-1.14919871793367	3.59814802245608e-10	1.83067451282246e-09	N1060_RS10665	NZ_CP104478.1	2154102	2155640	+	1539	protein_coding	PTS mannitol transporter subunit IICB&&sp|Q99SA3|PTMCB_STAAM PTS system mannitol-specific EIICB component OS=Staphylococcus aureus (strain Mu50 / ATCC 700699) OX=158878 GN=mtlA PE=3 SV=1 && PF02302:PTS system, Lactose/Cellobiose specific IIB subunit|PF02378:Phosphotransferase system, EIIC	PTS_IIB
N1060_RS11945	175.397286082759	147.654933796489	134.720886075222	323.055252911585	346.933147907973	360.748227090119	152.591035318156	343.578875969892	-1.17177189975774	3.61657684229363e-10	1.83638533286981e-09	narI	NZ_CP104478.1	2395613	2396290	-	678	protein_coding	respiratory nitrate reductase subunit gamma&&sp|P42177|NARI_BACSU Nitrate reductase gamma chain OS=Bacillus subtilis (strain 168) OX=224308 GN=narI PE=3 SV=1 && PF02665:Nitrate reductase gamma subunit	-
N1060_RS04285	12.8822865484512	18.5729476473571	31.9338396622748	75.8854620933253	146.868365947708	179.947697200981	21.1296912860277	134.233841747338	-2.67137214489443	4.57889200724134e-10	2.32039676470341e-09	N1060_RS04285	NZ_CP104478.1	864092	864424	+	333	protein_coding	phage head-tail connector protein&&-- && PF05135:Phage gp6-like head-tail connector protein	-
N1060_RS11175	12604.8219151	9414.62716244531	13250.5475948651	5493.02337752685	5580.99790601292	5779.6471276353	11756.6655574701	5617.88947039169	1.06532372797776	4.61162315681383e-10	2.33234671165048e-09	rpsC	NZ_CP104478.1	2248582	2249235	-	654	protein_coding	30S ribosomal protein S3&&sp|A7X5F5|RS3_STAA1 30S ribosomal protein S3 OS=Staphylococcus aureus (strain Mu3 / ATCC 700698) OX=418127 GN=rpsC PE=3 SV=1 && PF00189:Ribosomal protein S3, C-terminal domain|PF07650:KH domain	-
N1060_RS11525	482.590273007365	492.183112654963	381.210210968405	1329.0796646631	1010.73190423856	927.029132025908	451.994532210244	1088.94690030919	-1.26788110876971	4.65174024316788e-10	2.34797740194751e-09	N1060_RS11525	NZ_CP104478.1	2312179	2312871	+	693	protein_coding	YafY family protein&&-- && PF08279:HTH domain	HTH_11
N1060_RS02045	8706.4438165148	5730.68299659203	8149.11670881674	2119.37254846359	3120.08544351903	3149.51111736125	7528.74784064119	2796.32303644796	1.42875798920695	4.69417857504561e-10	2.36471564976112e-09	aaa	NZ_CP104478.1	437268	438272	+	1005	protein_coding	autolysin/adhesin Aaa&&sp|Q2FJH7|SLE1_STAA3 N-acetylmuramoyl-L-alanine amidase sle1 OS=Staphylococcus aureus (strain USA300) OX=367830 GN=sle1 PE=3 SV=1 && PF01476:LysM domain|PF05257:CHAP domain	LysM
N1060_RS06650	637.17771158878	535.829539626252	562.833924047593	310.046316552729	255.57408562554	275.464958274488	578.613725087541	280.361786817585	1.04495590013252	5.90280069401939e-10	2.96769999389653e-09	N1060_RS06650	NZ_CP104478.1	1341414	1341881	+	468	protein_coding	CcdC family protein&&sp|P45710|CCDC_BACSU Protein CcdC OS=Bacillus subtilis (strain 168) OX=224308 GN=ccdC PE=4 SV=1 && PF07301:Protein of unknown function (DUF1453)	-
N1060_RS08760	738.254113738166	730.845489923501	803.3356540041	359.913905928343	355.028254692492	431.533340207092	757.478419221922	382.158500275976	0.984591795974632	6.00057963763121e-10	3.01092076699251e-09	N1060_RS08760	NZ_CP104478.1	1811603	1812556	+	954	protein_coding	TIGR01212 family radical SAM protein&&sp|O35008|YTQA_BACSU Uncharacterized protein YtqA OS=Bacillus subtilis (strain 168) OX=224308 GN=ytqA PE=3 SV=1 && PF04055:Radical SAM superfamily|PF16199:Radical_SAM C-terminal domain	Radical_SAM
N1060_RS12050	1401.19639842385	1100.44714810591	1154.60789028912	2218.02364918491	2603.15505313615	2435.69015737442	1218.75047893963	2418.95628656516	-0.989060156250565	6.36219189802607e-10	3.18609570688968e-09	N1060_RS12050	NZ_CP104478.1	2415790	2416509	-	720	protein_coding	amino acid ABC transporter permease&&sp|P42200|TCYB_BACSU L-cystine transport system permease protein TcyB OS=Bacillus subtilis (strain 168) OX=224308 GN=tcyB PE=1 SV=1 && PF00528:Binding-protein-dependent transport system inner membrane component	BPD_transp_1
N1060_RS07260	594.567071466979	535.829539626252	606.742953583221	1145.87047760921	1058.14610111932	1008.04823740076	579.046521558817	1070.68827204309	-0.886663341266917	6.48690907871112e-10	3.24218259639895e-09	aroA	NZ_CP104478.1	1503358	1504656	-	1299	protein_coding	3-phosphoshikimate 1-carboxyvinyltransferase&&sp|Q2FGX6|AROA_STAA3 3-phosphoshikimate 1-carboxyvinyltransferase OS=Staphylococcus aureus (strain USA300) OX=367830 GN=aroA PE=3 SV=1 && PF00275:EPSP synthase (3-phosphoshikimate 1-carboxyvinyltransferase)	EPSP_synthase
N1060_RS10775	1205.98020995886	1388.32783663994	1073.77535864399	614.672242955935	419.789108968647	385.480375046651	1222.69446841426	473.313908990411	1.37028772939942	6.52116782369754e-10	3.25292696332780e-09	lmrS	NZ_CP104478.1	2180664	2182106	-	1443	protein_coding	multidrug efflux MFS transporter LmrS&&sp|P94422|YCNB_BACSU Uncharacterized MFS-type transporter YcnB OS=Bacillus subtilis (strain 168) OX=224308 GN=ycnB PE=3 SV=1 && PF07690:Major Facilitator Superfamily	MFS_1
N1060_RS02795	652.041888375454	792.13621715978	835.269493666375	288.364755954636	342.307372602533	385.480375046651	759.815866400536	338.717501201273	1.16392464919915	6.55955637153981e-10	3.26247871802379e-09	mvk	NZ_CP104478.1	598651	599571	+	921	protein_coding	mevalonate kinase&&sp|Q9V187|MVK_PYRAB Mevalonate kinase OS=Pyrococcus abyssi (strain GE5 / Orsay) OX=272844 GN=mvk PE=3 SV=1 && PF00288:GHMP kinases N terminal domain|PF08544:GHMP kinases C terminal	GHMP_kinases
N1060_RS04340	13.8732316675629	8.35782644131069	14.9689873416913	47.6994333158045	97.1412814142323	96.3700937616629	12.4000151501883	80.4036028305665	-2.70373266610178	6.56591440700746e-10	3.26247871802379e-09	N1060_RS04340	NZ_CP104478.1	875142	876965	+	1824	protein_coding	phage baseplate upper protein&&-- && PF10651:BppU N-terminal domain	-
N1060_RS00055	139.72326179474	125.36739661966	135.718818564668	275.35581959578	283.328737458178	295.932942790239	133.603158993023	284.872499948066	-1.09372385913836	6.60576427921131e-10	3.27589360850382e-09	N1060_RS00055	NZ_CP104478.1	15441	15770	+	330	protein_coding	AzlD domain-containing protein&&-- && PF05437:Branched-chain amino acid transport protein (AzlD)	-
N1060_RS04805	6146.83257384946	5904.34005709482	5914.74586494696	22909.8210059749	14088.9551365428	12476.0893950386	5988.63949863041	16491.6218458521	-1.46140186065935	6.77346046487082e-10	3.35253412135063e-09	spxA	NZ_CP104478.1	968961	969356	+	396	protein_coding	transcriptional regulator SpxA&&sp|Q2G1U6|SPX_STAA8 Global transcriptional regulator Spx OS=Staphylococcus aureus (strain NCTC 8325 / PS 47) OX=93061 GN=spx PE=3 SV=1 && PF03960:ArsC family	-
N1060_RS08710	1008.78213125564	1250.8880240495	1079.76295358067	1970.85385836665	2192.61749477839	2142.31571264865	1113.1443696286	2101.92902193123	-0.916880450373732	6.85435479438353e-10	3.38599813389218e-09	dat	NZ_CP104478.1	1792623	1793471	-	849	protein_coding	D-amino-acid transaminase&&sp|Q5HF24|DAAA_STAAC D-alanine aminotransferase OS=Staphylococcus aureus (strain COL) OX=93062 GN=dat PE=3 SV=1 && PF01063:Amino-transferase class IV	-
N1060_RS11190	22924.5243855285	18367.7165758538	24105.0592825702	10185.9971689841	11031.3176596472	11797.2345752662	21799.1000813175	11004.8498012991	0.986077320794583	7.21971724114929e-10	3.55958592798637e-09	rplB	NZ_CP104478.1	2249986	2250819	-	834	protein_coding	50S ribosomal protein L2&&sp|A7X5G0|RL2_STAA1 50S ribosomal protein L2 OS=Staphylococcus aureus (strain Mu3 / ATCC 700698) OX=418127 GN=rplB PE=3 SV=1 && PF00181:Ribosomal Proteins L2, RNA binding domain|PF03947:Ribosomal Proteins L2, C-terminal domain	Ribosomal_L2_C
N1060_RS10445	2464.48051123063	2205.53753312365	3046.6878902789	4850.16510579339	5733.64849109243	6115.66320676889	2572.2353115444	5566.4922678849	-1.11390242569331	7.30929753125877e-10	3.59679525235108e-09	glyA	NZ_CP104478.1	2110813	2112051	-	1239	protein_coding	serine hydroxymethyltransferase&&sp|A7X4V7|GLYA_STAA1 Serine hydroxymethyltransferase OS=Staphylococcus aureus (strain Mu3 / ATCC 700698) OX=418127 GN=glyA PE=3 SV=1 && PF00464:Serine hydroxymethyltransferase	SHMT
N1060_RS08425	1514.16414200257	1615.84644532007	1838.19164555969	2950.86039740045	3931.90900962369	4485.89993970218	1656.06741096078	3789.55644890877	-1.19447584017396	1.03008984997223e-09	5.05915034215649e-09	pfkA	NZ_CP104478.1	1729057	1730025	-	969	protein_coding	6-phosphofructokinase&&sp|A6U2G5|PFKA_STAA2 ATP-dependent 6-phosphofructokinase OS=Staphylococcus aureus (strain JH1) OX=359787 GN=pfkA PE=3 SV=1 && PF00365:Phosphofructokinase	PFK
N1060_RS08220	373.586309905085	369.601658182406	352.270168774469	182.125109023981	111.018607330551	142.423058922104	365.15271228732	145.188925092212	1.3295259316231	1.07778339026977e-09	5.28321127268778e-09	N1060_RS08220	NZ_CP104478.1	1681692	1681976	-	285	protein_coding	hypothetical protein&&-- && -	-
N1060_RS07315	5828.73919061462	6380.73616424953	5168.29236284128	11943.2876554595	10301.6016052141	10355.0944995939	5792.58923923514	10866.6612534225	-0.907572129656275	1.10897281049636e-09	5.42566543945341e-09	rpsA	NZ_CP104478.1	1513940	1515115	-	1176	protein_coding	30S ribosomal protein S1&&sp|Q5HFU7|RS1_STAAC 30S ribosomal protein S1 OS=Staphylococcus aureus (strain COL) OX=93062 GN=rpsA PE=3 SV=1 && PF00575:S1 RNA binding domain	S1
N1060_RS11940	257.645730969024	187.586771238307	200.584430378663	471.573943008521	540.059266910077	452.854157411	215.272310861998	488.162455776533	-1.18086598963465	1.20335578578645e-09	5.87615689266221e-09	nreA	NZ_CP104478.1	2395141	2395593	-	453	protein_coding	nitrate respiration regulation accessory nitrate sensor NreA&&-- && PF13185:GAF domain	-
N1060_RS01675	232.872102991234	144.868991649385	115.760168775746	763.190933052872	453.325979933084	538.990258914787	164.500421138788	585.169057300248	-1.8309687213162	1.23657645033604e-09	6.02683245106419e-09	N1060_RS01675	NZ_CP104478.1	369851	370114	-	264	protein_coding	helix-turn-helix transcriptional regulator&&-- && -	-
N1060_RS08515	467.726096220691	299.953104504817	565.827721515931	125.753051468939	141.086146815909	164.596708814168	444.502307413813	143.811969033005	1.62534070215415	1.24894517566266e-09	6.07549857397733e-09	N1060_RS08515	NZ_CP104478.1	1749755	1750903	-	1149	protein_coding	cysteine desulfurase family protein&&sp|O34874|ISCS2_BACSU Putative cysteine desulfurase IscS 2 OS=Bacillus subtilis (strain 168) OX=224308 GN=iscS2 PE=3 SV=1 && PF00266:Aminotransferase class-V	Aminotran_5
N1060_RS06975	364.667803833081	417.891322065534	367.23915611616	192.965889323027	166.527910995827	191.887354835169	383.266094004925	183.793718384674	1.05873244694175	1.29174555818493e-09	6.27173224345406e-09	N1060_RS06975	NZ_CP104478.1	1415402	1416193	-	792	protein_coding	AAA family ATPase&&sp|Q7A5N7|Y1241_STAAN Uncharacterized protein SA1241 OS=Staphylococcus aureus (strain N315) OX=158879 GN=SA1241 PE=3 SV=1 && PF07728:AAA domain (dynein-related subfamily)	AAA_5
N1060_RS06805	200.17091406055	185.729476473571	213.557552741463	72.6332280036114	91.3590622824328	82.7247707511619	199.819314425194	82.2390203457354	1.28137998992486	1.3533541977426e-09	6.55836473392752e-09	N1060_RS06805	NZ_CP104478.1	1382472	1383239	+	768	protein_coding	Cof-type HAD-IIB family hydrolase&&-- && PF08282:haloacid dehalogenase-like hydrolase	Hydrolase_3
N1060_RS05355	355.749297761076	264.664503974838	435.098565398494	79.1376961830392	123.73948942051	130.483401287915	351.837455711469	111.120195630488	1.65984446590468	1.44986550131735e-09	7.01272706424654e-09	N1060_RS05355	NZ_CP104478.1	1078450	1079259	+	810	protein_coding	ABC transporter permease&&sp|P0AFK8|POTC_ECO57 Spermidine/putrescine transport system permease protein PotC OS=Escherichia coli O157:H7 OX=83334 GN=potC PE=3 SV=1 && PF00528:Binding-protein-dependent transport system inner membrane component	BPD_transp_1
N1060_RS06505	461.780425506021	552.545192508873	505.951772149166	1930.74297126018	1235.08200655238	1060.07103137829	506.759130054687	1408.63200306362	-1.47440871649138	1.52103586320047e-09	7.34303108957955e-09	cls	NZ_CP104478.1	1316132	1317613	+	1482	protein_coding	cardiolipin synthase&&sp|Q5HGA3|CLS1_STAAC Cardiolipin synthase 1 OS=Staphylococcus aureus (strain COL) OX=93062 GN=cls1 PE=3 SV=1 && PF13091:PLD-like domain|PF13396:Phospholipase_D-nuclease N-terminal	-
N1060_RS10150	10.900396310228	8.35782644131069	10.977257383907	45.5312772559952	74.0124048870341	57.992622794629	10.0784933784819	59.1787683125528	-2.55500787089885	1.57725318263262e-09	7.60003471177799e-09	leuD	NZ_CP104478.1	2053190	2053762	+	573	protein_coding	3-isopropylmalate dehydratase small subunit&&sp|Q2FF64|LEUD_STAA3 3-isopropylmalate dehydratase small subunit OS=Staphylococcus aureus (strain USA300) OX=367830 GN=leuD PE=3 SV=1 && PF00694:Aconitase C-terminal domain	-
N1060_RS12265	383.495761096202	406.74755347712	468.030337550215	745.845684574397	978.351477100482	967.112268369254	419.424550707846	897.103143348045	-1.09725780654127	1.60630329662378e-09	7.72540962847925e-09	N1060_RS12265	NZ_CP104478.1	2462436	2463788	+	1353	protein_coding	carboxylesterase/lipase family protein&&sp|P81908|CHLE_HORSE Cholinesterase OS=Equus caballus OX=9796 GN=BCHE PE=1 SV=1 && PF00135:Carboxylesterase family	COesterase
N1060_RS04540	1475.51728235722	1862.86664902992	992.942826998856	588.654370238223	333.055821991654	371.835052036151	1443.77558612866	431.181748088676	1.74387474120527	1.78928078087907e-09	8.58922167695055e-09	N1060_RS04540	NZ_CP104478.1	907154	908470	+	1317	protein_coding	Na+/H+ antiporter family protein&&sp|O32105|YUIF_BACSU Putative amino acid transporter YuiF OS=Bacillus subtilis (strain 168) OX=224308 GN=yuiF PE=4 SV=1 && PF13726:Na+-H+ antiporter family|PF03553:Na+/H+ antiporter family	-
N1060_RS04110	4.95472559555816	4.64323691183927	7.98345991556869	29.2701068074255	83.2639554979134	69.079447740661	5.86047414098871	60.537836682	-3.37333275261246	1.93703815299401e-09	9.28103430823634e-09	N1060_RS04110	NZ_CP104478.1	847914	848174	+	261	protein_coding	DUF1108 family protein&&-- && PF06531:Protein of unknown function (DUF1108)	-
N1060_RS05055	574.748169084747	674.197999599062	673.604430376108	338.23234533025	302.988282506296	344.544406015149	640.850199686639	328.588344617231	0.962549462565596	1.9655281247451e-09	9.39987090051645e-09	N1060_RS05055	NZ_CP104478.1	1015089	1016411	+	1323	protein_coding	isochorismate synthase MenF&&sp|P23973|MENF_BACSU Isochorismate synthase MenF OS=Bacillus subtilis (strain 168) OX=224308 GN=menF PE=3 SV=2 && PF00425:chorismate binding enzyme	-
N1060_RS10885	1295.1652706789	1899.08389694226	1455.98350210184	3248.98185562423	3313.21156252114	3236.50005155319	1550.07755657434	3266.23115656619	-1.07507442237988	2.06205778771268e-09	9.84304363460605e-09	N1060_RS10885	NZ_CP104478.1	2205373	2206374	-	1002	protein_coding	NADP-dependent oxidoreductase&&sp|O34812|YFMJ_BACSU Putative NADP-dependent oxidoreductase YfmJ OS=Bacillus subtilis (strain 168) OX=224308 GN=yfmJ PE=2 SV=1 && PF00107:Zinc-binding dehydrogenase|PF16884:N-terminal domain of oxidoreductase	ADH_zinc_N
N1060_RS02370	53.5110364320282	59.4334324715427	44.9069620250739	4.33631211961859	5.78221913179954	11.086824946032	52.6171436428816	7.06845206581671	2.85267327916035	2.15396828606900e-09	1.02625517031586e-08	N1060_RS02370	NZ_CP104478.1	502365	502437	+	73	protein_coding	tRNA-Lys&&-- && -	-
N1060_RS11545	740.236003976389	785.635685483205	771.401814341825	1414.72182902556	1398.14058606913	1234.90173245033	765.757834600473	1349.25471584834	-0.816528095549703	2.32563628705521e-09	1.10597889845219e-08	N1060_RS11545	NZ_CP104478.1	2315078	2315950	+	873	protein_coding	MurR/RpiR family transcriptional regulator&&sp|A9MIE1|MURR_SALAR HTH-type transcriptional regulator MurR OS=Salmonella arizonae (strain ATCC BAA-731 / CDC346-86 / RSK2980) OX=41514 GN=murR PE=3 SV=1 && PF01380:SIS domain|PF01418:Helix-turn-helix domain, rpiR family	HTH_6
N1060_RS07780	237.826828586792	258.163972298264	275.42936708712	467.237630888903	521.556165688319	587.601722139697	257.140055990725	525.465172905639	-1.03230578861883	2.50165765468416e-09	1.18747213441153e-08	N1060_RS07780	NZ_CP104478.1	1597829	1598452	-	624	protein_coding	helix-turn-helix transcriptional regulator&&sp|O34994|CCPN_BACSU Transcriptional repressor CcpN OS=Bacillus subtilis (strain 168) OX=224308 GN=ccpN PE=1 SV=1 && PF08279:HTH domain|PF00571:CBS domain	HTH_11
N1060_RS08310	471.689876697137	510.75606030232	485.993122360244	212.479293861311	269.451411541859	249.879977629798	489.479686453234	243.936894344323	1.00502206777587	2.50779931822268e-09	1.18817480709101e-08	N1060_RS08310	NZ_CP104478.1	1700063	1700992	-	930	protein_coding	hypothetical protein&&-- && -	-
N1060_RS08505	266.564237041029	211.731603179871	334.307383964439	105.155568900751	97.1412814142323	104.04558795507	270.867741395113	102.114146090018	1.40581448578688	2.521909128193e-09	1.19264311090241e-08	N1060_RS08505	NZ_CP104478.1	1747802	1748488	-	687	protein_coding	TSUP family transporter&&sp|P46490|Y198_HAEIN Probable membrane transporter protein HI_0198 OS=Haemophilus influenzae (strain ATCC 51907 / DSM 11121 / KW20 / Rd) OX=71421 GN=HI_0198 PE=3 SV=2 && PF01925:Sulfite exporter TauE/SafE	-
N1060_RS12260	213.053200609001	175.514355267524	172.642320674173	549.627561161656	398.973120094168	397.42003268084	187.069958850233	448.673571312221	-1.26169076418172	2.55985387187429e-09	1.20834583692733e-08	N1060_RS12260	NZ_CP104478.1	2460191	2461828	+	1638	protein_coding	APC family permease&&sp|Q45577|YBEC_BACSU Probable amino acid-proton symporter YbeC OS=Bacillus subtilis (strain 168) OX=224308 GN=ybeC PE=3 SV=3 && PF13520:Amino acid permease	-
N1060_RS06055	3045.17435103005	1809.93374823495	1465.9628269963	721.995967916495	729.716054433102	633.654687300137	2107.0236420871	695.122236549911	1.60015532713353	2.59834012779918e-09	1.2242456535601e-08	rpsP	NZ_CP104478.1	1221910	1222185	+	276	protein_coding	30S ribosomal protein S16&&sp|A7X1K6|RS16_STAA1 30S ribosomal protein S16 OS=Staphylococcus aureus (strain Mu3 / ATCC 700698) OX=418127 GN=rpsP PE=3 SV=1 && PF00886:Ribosomal protein S16	-
N1060_RS08940	82.2484448862655	75.2204379717962	69.8552742612261	22.7656386279976	12.720882089959	7.67549419340678	75.7747190397626	14.3873383037878	2.42134182421638	2.78028796390219e-09	1.30755609224847e-08	N1060_RS08940	NZ_CP104478.1	1844698	1845153	-	456	protein_coding	DUF4909 domain-containing protein&&-- && PF16253:Domain of unknown function (DUF4909)	-
N1060_RS11815	408.269389073993	435.535622330524	447.073755271847	885.691750432097	767.878700702979	753.051263642021	430.292922225454	802.207238259032	-0.898201804434604	2.87868775595917e-09	1.35133979556904e-08	N1060_RS11815	NZ_CP104478.1	2369436	2371109	+	1674	protein_coding	CDP-glycerol glycerophosphotransferase family protein&&-- && PF04464:CDP-Glycerol:Poly(glycerophosphate) glycerophosphotransferase	-
N1060_RS09720	220.980761561894	313.882815240335	246.489324893183	590.822526298033	559.718811958196	542.401589667412	260.450967231804	564.31430930788	-1.1142671107016	2.9073627670786e-09	1.36229185538297e-08	putP	NZ_CP104478.1	1967107	1968645	+	1539	protein_coding	sodium/proline symporter PutP&&sp|A7X430|PUTP_STAA1 Sodium/proline symporter OS=Staphylococcus aureus (strain Mu3 / ATCC 700698) OX=418127 GN=putP PE=3 SV=1 && PF00474:Sodium:solute symporter family	-
N1060_RS09705	4550.41998696062	4412.93236101204	4909.82784807475	2811.01433154275	2649.41280619055	2880.01598790385	4624.39339868247	2780.14770854572	0.733888628319936	2.93624760659202e-09	1.37330186223909e-08	gatB	NZ_CP104478.1	1963539	1964966	-	1428	protein_coding	Asp-tRNA(Asn)/Glu-tRNA(Gln) amidotransferase subunit GatB&&sp|A7X426|GATB_STAA1 Aspartyl/glutamyl-tRNA(Asn/Gln) amidotransferase subunit B OS=Staphylococcus aureus (strain Mu3 / ATCC 700698) OX=418127 GN=gatB PE=3 SV=1 && PF02934:GatB/GatE catalytic domain|PF02637:GatB domain	-
N1060_RS03610	80.2665546480422	59.4334324715427	78.8366666662408	8.67262423923718	15.0337697426788	19.6151518275951	72.8455512619419	14.440515269837	2.31360138168932	2.97233074762009e-09	1.38763206514352e-08	N1060_RS03610	NZ_CP104478.1	755452	755970	-	519	protein_coding	GrpB family protein&&sp|Q45133|GRPB_ALKPO Glutamate-rich protein GrpB OS=Alkalihalobacillus pseudofirmus (strain ATCC BAA-2126 / JCM 17055 / OF4) OX=398511 GN=grpB PE=3 SV=2 && PF04229:GrpB protein	-
N1060_RS10190	1477.49917259544	1293.60580363842	1548.79122362033	721.995967916495	780.599582792938	834.07036901687	1439.9653999514	778.888639908768	0.885784758794929	3.15057028216473e-09	1.46815423203618e-08	N1060_RS10190	NZ_CP104478.1	2061856	2064006	-	2151	protein_coding	Tex family protein&&sp|O31489|YDCI_BACSU Uncharacterized protein YdcI OS=Bacillus subtilis (strain 168) OX=224308 GN=ydcI PE=4 SV=2 && PF09371:Tex-like protein N-terminal domain|PF17674:HHH domain|PF16921:Tex protein YqgF-like domain|PF00575:S1 RNA binding domain|PF12836:Helix-hairpin-helix motif	S1
N1060_RS03910	139.72326179474	160.655997149639	125.739493670207	55.287979525137	49.7270845334761	52.0227939775348	142.039584204862	52.345952678716	1.44063043382411	3.26342357064001e-09	1.5179683725477e-08	lnsA	NZ_CP104478.1	820376	820945	-	570	protein_coding	lipoprotein N-acylation protein LnsA&&-- && -	-
N1060_RS10290	1096.97624685658	925.861440220751	1065.79189872842	1903.64102051256	1727.7270765817	1882.20174276097	1029.54319526858	1837.85661328508	-0.836410558246638	3.42648498740904e-09	1.59091261072963e-08	N1060_RS10290	NZ_CP104478.1	2084098	2085168	-	1071	protein_coding	D-alanine--D-alanine ligase&&sp|A7X4R6|DDL_STAA1 D-alanine--D-alanine ligase OS=Staphylococcus aureus (strain Mu3 / ATCC 700698) OX=418127 GN=ddl PE=3 SV=1 && PF01820:D-ala D-ala ligase N-terminus|PF07478:D-ala D-ala ligase C-terminus	-
N1060_RS09930	34.6830791689071	13.9297107355178	21.9545147678139	80.2217742129439	139.929702989549	120.24940903004	23.5224348907463	113.466962077511	-2.27424417010048	3.46389072095225e-09	1.60535589958314e-08	lukH	NZ_CP104478.1	2009243	2010298	-	1056	protein_coding	bi-component leukocidin LukGH subunit H&&sp|Q2FFA2|LUKL2_STAA3 Uncharacterized leukocidin-like protein 2 OS=Staphylococcus aureus (strain USA300) OX=367830 GN=SAUSA300_1975 PE=3 SV=1 && PF07968:Leukocidin/Hemolysin toxin family	-
N1060_RS00530	481.599327888253	597.12026686253	874.188860754772	210.311137801502	262.512748583699	228.559160425891	650.969485168518	233.79434893703	1.47783871335911	3.61199083709935e-09	1.67095547073797e-08	cap8D	NZ_CP104478.1	120848	122671	+	1824	protein_coding	type 8 capsular polysaccharide synthesis protein Cap8D&&sp|P39853|CAPD_STAAU Capsular polysaccharide biosynthesis protein CapD OS=Staphylococcus aureus OX=1280 GN=capD PE=3 SV=1 && PF02719:Polysaccharide biosynthesis protein|PF13727:CoA-binding domain	-
N1060_RS10610	296.292590614378	156.0127602378	377.218481010621	823.899302727532	944.814606136045	973.934929874504	276.507943954266	914.21627957936	-1.72614773238401	3.67393312434257e-09	1.69653179962848e-08	czrB	NZ_CP104478.1	2143827	2144807	+	981	protein_coding	CDF family zinc efflux transporter CzrB&&sp|A7Z1S6|CZCD_BACVZ Cadmium, cobalt and zinc/H(+)-K(+) antiporter OS=Bacillus velezensis (strain DSM 23117 / BGSC 10A6 / FZB42) OX=326423 GN=czcD PE=3 SV=1 && PF01545:Cation efflux family	-
N1060_RS06155	816.538778147985	799.565396218723	767.410084384041	394.604402885292	389.721569483289	475.027807303064	794.504752916916	419.784593223882	0.918155899707334	3.73779373605024e-09	1.72289986133672e-08	N1060_RS06155	NZ_CP104478.1	1243796	1243909	+	114	protein_coding	hypothetical protein&&-- && -	-
N1060_RS11345	442.9524682429	399.318374418177	491.980717296921	784.872493650965	874.271532728091	857.949684285246	444.750519985999	839.031236888101	-0.916233461963849	4.02108185393685e-09	1.85013314904062e-08	N1060_RS11345	NZ_CP104478.1	2275810	2276814	-	1005	protein_coding	ThiF family adenylyltransferase&&sp|O31702|MOEB_BACSU Molybdopterin-synthase adenylyltransferase OS=Bacillus subtilis (strain 168) OX=224308 GN=moeB PE=3 SV=1 && PF00899:ThiF family	-
N1060_RS06675	8043.50153182912	9012.52284588002	12881.3125737701	2971.45787996864	4318.1612476279	4225.78596981451	9979.11231715974	3838.46836580368	1.37832520661372	4.04964855857653e-09	1.8599196713174e-08	acnA	NZ_CP104478.1	1349334	1352039	+	2706	protein_coding	aconitate hydratase AcnA&&sp|Q5HG69|ACNA_STAAC Aconitate hydratase A OS=Staphylococcus aureus (strain COL) OX=93062 GN=acnA PE=3 SV=1 && PF00330:Aconitase family (aconitate hydratase)|PF00694:Aconitase C-terminal domain	Aconitase
N1060_RS07845	682.761187067915	651.910462422234	617.720210967128	324.13933094149	357.341142345212	373.540717412463	650.797286819092	351.673730233055	0.886910673864301	4.07322850187153e-09	1.86738479339398e-08	N1060_RS07845	NZ_CP104478.1	1608954	1609706	-	753	protein_coding	16S rRNA (uracil(1498)-N(3))-methyltransferase&&sp|P54461|RSME_BACSU Ribosomal RNA small subunit methyltransferase E OS=Bacillus subtilis (strain 168) OX=224308 GN=rsmE PE=1 SV=1 && PF04452:RNA methyltransferase	-
N1060_RS05095	286.383139423262	392.817842741602	318.340464133302	138.761987827795	80.9510678451936	57.992622794629	332.513815432722	92.5685594892058	1.8504964786818	4.72517423732371e-09	2.1623822497196e-08	N1060_RS05095	NZ_CP104478.1	1024432	1025442	-	1011	protein_coding	acyltransferase family protein&&sp|O31660|YKRP_BACSU Putative membrane-bound acyltransferase YkrP OS=Bacillus subtilis (strain 168) OX=224308 GN=ykrP PE=3 SV=1 && PF01757:Acyltransferase family	-
N1060_RS08815	332.957560021509	420.677264212638	341.292911390562	86.7262423923718	161.902135690387	138.158895481322	364.975911874903	128.929091188027	1.50159958756658	4.91908898878944e-09	2.24708921728034e-08	N1060_RS08815	NZ_CP104478.1	1821232	1822734	-	1503	protein_coding	FAD/NAD(P)-binding protein&&-- && PF13454:FAD-NAD(P)-binding	-
N1060_RS06970	904.73289374892	1037.29912610489	977.973839657165	411.949651363766	497.270845334761	551.782749237132	973.33528650366	487.001081978553	0.997753627177849	4.97844510989957e-09	2.27013534617782e-08	N1060_RS06970	NZ_CP104478.1	1413502	1415388	-	1887	protein_coding	nitric oxide reductase activation protein NorD&&sp|O31849|YOJO_BACSU Uncharacterized protein YojO OS=Bacillus subtilis (strain 168) OX=224308 GN=yojO PE=3 SV=2 && -	-
N1060_RS00525	304.220151567271	325.955231211117	401.168860757327	97.5670226914182	132.991040031389	159.47971268523	343.781414511905	130.012591802679	1.39830920183828	5.01416920223584e-09	2.28234237437485e-08	cap8C	NZ_CP104478.1	120064	120828	+	765	protein_coding	type 8 capsular polysaccharide synthesis protein Cap8C&&sp|P39852|CAPC_STAAU Putative tyrosine-protein phosphatase CapC OS=Staphylococcus aureus OX=1280 GN=capC PE=3 SV=1 && -	-
N1060_RS03860	92.1578960773818	98.4366225309926	115.760168775746	34.6904969569487	34.6933147907972	25.5849806446893	102.11822912804	31.6562641308117	1.7006198433117	5.09838182244528e-09	2.31653748046578e-08	N1060_RS03860	NZ_CP104478.1	809538	810059	+	522	protein_coding	hypothetical protein&&-- && -	-
N1060_RS08090	1052.38371649655	845.997765337115	913.108227843169	441.219758171191	519.243278035599	493.790126442503	937.163236558946	484.751054216431	0.95092793164035	5.25788260804018e-09	2.38475849962534e-08	N1060_RS08090	NZ_CP104478.1	1657386	1658159	-	774	protein_coding	tRNA threonylcarbamoyladenosine dehydratase&&sp|O32037|TCDA_BACSU tRNA threonylcarbamoyladenosine dehydratase OS=Bacillus subtilis (strain 168) OX=224308 GN=tcdA PE=3 SV=3 && PF00899:ThiF family	-
N1060_RS04970	3178.95194211012	2880.66418010508	2622.56658226432	1429.89892144423	804.884903146496	706.145465793424	2894.06090149317	980.309763461383	1.56227676088131	5.28686041478874e-09	2.39364248619831e-08	N1060_RS04970	NZ_CP104478.1	1003513	1004115	+	603	protein_coding	CPBP family glutamic-type intramembrane protease&&-- && PF02517:CPBP intramembrane metalloprotease	-
N1060_RS08510	501.418230270486	369.601658182406	688.5734177178	160.443548425888	191.969675175745	198.71001634042	519.864435390231	183.707746647351	1.49946953480486	5.4663141092028e-09	2.47050260006346e-08	thiI	NZ_CP104478.1	1748532	1749755	-	1224	protein_coding	tRNA uracil 4-sulfurtransferase ThiI&&sp|Q2FG23|THII_STAA3 Probable tRNA sulfurtransferase OS=Staphylococcus aureus (strain USA300) OX=367830 GN=thiI PE=3 SV=1 && PF02926:THUMP domain|PF02568:Thiamine biosynthesis protein (ThiI)	-
N1060_RS03135	181.342956797429	264.664503974838	294.390084386596	81.3058522428485	85.5768431506332	98.9285918261318	246.799181719621	88.6037624065379	1.47479122042501	5.69914716240048e-09	2.57117276406351e-08	N1060_RS03135	NZ_CP104478.1	660925	661929	+	1005	protein_coding	iron ABC transporter permease&&sp|P49936|FHUB_BACSU Iron(3+)-hydroxamate import system permease protein FhuB OS=Bacillus subtilis (strain 168) OX=224308 GN=fhuB PE=3 SV=1 && PF01032:FecCD transport family	-
N1060_RS01455	949.325424108944	1134.80710125352	1081.75881855956	572.393199789654	566.657474916355	612.33387009623	1055.29711464067	583.794848267413	0.853556099599266	6.59737443711022e-09	2.97114972441589e-08	N1060_RS01455	NZ_CP104478.1	327176	328201	+	1026	protein_coding	aldehyde reductase&&sp|G3XMB9|AZAE_ASPNA Ketoreductase azaE OS=Aspergillus niger (strain ATCC 1015 / CBS 113.46 / FGSC A1144 / LSHB Ac4 / NCTC 3858a / NRRL 328 / USDA 3528.7) OX=380704 GN=azaE PE=2 SV=1 && PF01073:3-beta hydroxysteroid dehydrogenase/isomerase family	-
N1060_RS05265	14613.4676715392	14641.0546304116	15495.8956961188	22712.5188045323	26849.156316598	26457.4284846732	14916.8059993566	25339.7012019345	-0.764473563419818	6.68028262485645e-09	3.00318173029261e-08	ptsP	NZ_CP104478.1	1060519	1062237	+	1719	protein_coding	phosphoenolpyruvate--protein phosphotransferase&&sp|Q5HH01|PT1_STAAC Phosphoenolpyruvate-protein phosphotransferase OS=Staphylococcus aureus (strain COL) OX=93062 GN=ptsI PE=3 SV=1 && PF05524:PEP-utilising enzyme, N-terminal|PF00391:PEP-utilising enzyme, mobile domain|PF02896:PEP-utilising enzyme, TIM barrel domain	-
N1060_RS05350	265.573291921917	195.015950297249	320.336329112194	81.3058522428485	74.0124048870341	109.162584084008	260.30852377712	88.1602804046301	1.55483607647608	7.6960790436552e-09	3.45375096518963e-08	N1060_RS05350	NZ_CP104478.1	1077647	1078444	+	798	protein_coding	ABC transporter permease&&sp|P0A2J8|POTB_SALTI Spermidine/putrescine transport system permease protein PotB OS=Salmonella typhi OX=90370 GN=potB PE=3 SV=1 && PF00528:Binding-protein-dependent transport system inner membrane component	BPD_transp_1
N1060_RS12730	134.768536199182	208.017013650399	160.66713080082	836.908239086388	433.666434884966	435.797503647874	167.8175602168	568.790725873076	-1.75988851185209	7.89623123605862e-09	3.53734506515174e-08	cidA	NZ_CP104478.1	2559487	2559882	-	396	protein_coding	holin-like murein hydrolase modulator CidA&&sp|A7X6P6|CIDA_STAA1 Holin-like protein CidA OS=Staphylococcus aureus (strain Mu3 / ATCC 700698) OX=418127 GN=cidA PE=3 SV=1 && PF03788:LrgA family	-
N1060_RS08295	5852.5218734733	5193.92480958341	5453.70105482286	3517.83320704058	3175.59474718431	3158.03944424281	5500.04924595986	3283.8224661559	0.744122309501764	8.10355443907954e-09	3.62385267810768e-08	clpX	NZ_CP104478.1	1697186	1698448	-	1263	protein_coding	ATP-dependent Clp protease ATP-binding subunit ClpX&&sp|A7X396|CLPX_STAA1 ATP-dependent Clp protease ATP-binding subunit ClpX OS=Staphylococcus aureus (strain Mu3 / ATCC 700698) OX=418127 GN=clpX PE=3 SV=1 && PF06689:ClpX C4-type zinc finger|PF10431:C-terminal, D2-small domain, of ClpB protein|PF07724:AAA domain (Cdc48 subfamily)	-
N1060_RS06165	1881.80478119299	1751.42896314577	2380.06898732892	739.341216394969	999.167465974961	991.844416325787	2004.43424388923	910.117699565239	1.13873383378791	8.23521233992763e-09	3.67627955419887e-08	pyrH	NZ_CP104478.1	1244962	1245684	+	723	protein_coding	UMP kinase&&sp|A7X1N6|PYRH_STAA1 Uridylate kinase OS=Staphylococcus aureus (strain Mu3 / ATCC 700698) OX=418127 GN=pyrH PE=3 SV=1 && PF00696:Amino acid kinase family	AA_kinase
N1060_RS05345	416.196950026886	342.670884093738	614.726413498789	99.7351787512275	168.840798648547	162.038210749699	457.864749206471	143.538062716491	1.67222840754355	8.85713635813208e-09	3.94700010085292e-08	N1060_RS05345	NZ_CP104478.1	1076560	1077654	+	1095	protein_coding	ABC transporter ATP-binding protein&&sp|Q2FHY1|POTA_STAA3 Spermidine/putrescine import ATP-binding protein PotA OS=Staphylococcus aureus (strain USA300) OX=367830 GN=potA PE=3 SV=1 && PF08402:TOBE domain|PF00005:ABC transporter	ABC_tran
N1060_RS10605	84.2303351244888	52.9329007949677	100.791181434055	229.824542339785	217.411439355663	349.661402144087	79.3181391178371	265.632461279845	-1.74816373870753	8.93090913419819e-09	3.97292973526548e-08	czrA	NZ_CP104478.1	2143505	2143825	+	321	protein_coding	Zn(II)-responsive metalloregulatory transcriptional repressor CzrA&&-- && PF01022:Bacterial regulatory protein, arsR family	HTH_5
N1060_RS09420	219.989816442782	173.657060502789	153.681603374697	29.2701068074255	57.8221913179954	65.6681169880358	182.442826773423	50.9201383711522	1.83416348558204	9.58715210795323e-09	4.25743043957714e-08	N1060_RS09420	NZ_CP104478.1	1919252	1919325	-	74	protein_coding	tRNA-Met&&-- && -	-
N1060_RS01545	128.822865484512	189.444066003042	124.741561180761	56.3720575550416	43.9448654016765	39.2303036551902	147.669497556105	46.5157422039695	1.67279127611933	1.02429721454489e-08	4.54075408673898e-08	N1060_RS01545	NZ_CP104478.1	346182	346406	-	225	protein_coding	twin-arginine translocase TatA/TatE family subunit&&sp|O05522|TATAY_BACSU Sec-independent protein translocase protein TatAy OS=Bacillus subtilis (strain 168) OX=224308 GN=tatAy PE=1 SV=1 && PF02416:mttA/Hcf106 family	-
N1060_RS06395	349.803627046406	416.034027300799	288.402489449919	746.929762604302	788.694689577457	683.971815901359	351.413381265708	739.865422694373	-1.07283914871494	1.10165263309738e-08	4.87519541973128e-08	N1060_RS06395	NZ_CP104478.1	1301269	1301745	-	477	protein_coding	glutathione peroxidase&&sp|Q5HGC7|BSAA_STAAC Glutathione peroxidase homolog BsaA OS=Staphylococcus aureus (strain COL) OX=93062 GN=bsaA PE=3 SV=1 && PF00255:Glutathione peroxidase	GSHPx
N1060_RS03705	190.261462869433	210.802955797503	188.60924050531	363.166140018057	408.224670705048	371.835052036151	196.557886390749	381.075287586418	-0.953851405781507	1.10767315582613e-08	4.89334293622325e-08	N1060_RS03705	NZ_CP104478.1	774691	775341	+	651	protein_coding	YfbR-like 5'-deoxynucleotidase&&sp|Q9CMR5|5DNU_PASMU 5'-deoxynucleotidase PM0747 OS=Pasteurella multocida (strain Pm70) OX=272843 GN=PM0747 PE=3 SV=1 && PF12917:HD containing hydrolase-like enzyme	-
N1060_RS07740	377.550090381532	468.966928095766	464.03860759243	235.244932489308	180.405236912146	192.740187523326	436.851875356576	202.796785641593	1.10761754451577	1.11997135815558e-08	4.93911244280028e-08	N1060_RS07740	NZ_CP104478.1	1588628	1589413	-	786	protein_coding	metal ABC transporter ATP-binding protein&&sp|Q9XDA6|ZURA_LISMO Zinc uptake system ATP-binding protein ZurA OS=Listeria monocytogenes serovar 1/2a (strain ATCC BAA-679 / EGD-e) OX=169963 GN=zurA PE=3 SV=1 && PF00005:ABC transporter	ABC_tran
N1060_RS04325	20.8098475013443	23.2161845591964	29.9379746833826	69.3809939138974	99.4541690669521	130.483401287915	24.6546689146411	99.7728547562549	-2.02233572733359	1.12606765445843e-08	4.95742046841887e-08	N1060_RS04325	NZ_CP104478.1	870363	871310	+	948	protein_coding	phage tail family protein&&-- && PF05709:Phage tail protein	-
N1060_RS04845	333.94850514062	348.242768387945	374.224683542282	591.906604327937	658.016537198788	681.413317836891	352.138652356949	643.778819787872	-0.871067927820038	1.14837050393105e-08	5.0391707302745e-08	N1060_RS04845	NZ_CP104478.1	976310	976945	+	636	protein_coding	GTP pyrophosphokinase family protein&&sp|O31611|YJBM_BACSU GTP pyrophosphokinase YjbM OS=Bacillus subtilis (strain 168) OX=224308 GN=yjbM PE=1 SV=1 && PF04607:Region found in RelA / SpoT proteins	-
N1060_RS13510	3.96378047644653	20.4302424120928	17.9627848100296	67.2128378540881	104.079944372392	94.6644283853503	14.118935899523	88.6524035372767	-2.64582660442849	1.14859089615123e-08	5.0391707302745e-08	N1060_RS13510	NZ_CP104478.1	2727526	2728080	-	555	protein_coding	ECF-type riboflavin transporter substrate-binding protein&&sp|A6QKH3|Y2583_STAAE UPF0397 protein NWMN_2583 OS=Staphylococcus aureus (strain Newman) OX=426430 GN=NWMN_2583 PE=3 SV=1 && PF07155:ECF-type riboflavin transporter, S component	-
N1060_RS11165	4880.40471162479	3264.19554902301	4643.37987339264	1955.67676594798	2034.18469056708	2086.88158791849	4262.66004468015	2025.58101481118	1.07328809989579	1.15224763686632e-08	5.04652788036471e-08	rpmC	NZ_CP104478.1	2247946	2248155	-	210	protein_coding	50S ribosomal protein L29&&sp|A7X5F2|RL29_STAA1 50S ribosomal protein L29 OS=Staphylococcus aureus (strain Mu3 / ATCC 700698) OX=418127 GN=rpmC PE=3 SV=1 && PF00831:Ribosomal L29 protein	-
N1060_RS04310	6.93661583378143	13.00106335315	16.9648523205835	47.6994333158045	112.175051156911	73.3436111814425	12.3008438358383	77.7393652180527	-2.65744289145164	1.18223576879585e-08	5.16898623440929e-08	N1060_RS04310	NZ_CP104478.1	866127	866492	+	366	protein_coding	tail assembly chaperone&&-- && PF12363:Phage tail assembly chaperone protein, TAC	-
N1060_RS03285	307.192986924606	311.096873093231	307.363206749395	171.284328724934	135.303927684109	144.128724298416	308.551022255744	150.238993569153	1.03864083687586	1.22048153672037e-08	5.32706752928119e-08	N1060_RS03285	NZ_CP104478.1	690266	690661	+	396	protein_coding	hypothetical protein&&-- && -	-
N1060_RS07750	1153.46011864594	1314.03604605051	1462.96902952796	738.257138365065	603.663677359872	697.61713891186	1310.15506474147	679.845984878932	0.9459555488833	1.30923573965793e-08	5.70468700921035e-08	N1060_RS07750	NZ_CP104478.1	1590439	1591785	-	1347	protein_coding	DEAD/DEAH box helicase&&sp|Q2FY15|CSHB_STAA8 DEAD-box ATP-dependent RNA helicase CshB OS=Staphylococcus aureus (strain NCTC 8325 / PS 47) OX=93061 GN=cshB PE=3 SV=1 && PF00270:DEAD/DEAH box helicase|PF00271:Helicase conserved C-terminal domain	DEAD
N1060_RS05780	2192.96154859404	2189.7505276234	2670.46734175773	1390.87211236766	1125.21984304819	1170.93928083861	2351.05980599172	1229.01041208482	0.935856014559772	1.32450866354942e-08	5.76138666107077e-08	murD	NZ_CP104478.1	1159542	1160891	+	1350	protein_coding	UDP-N-acetylmuramoyl-L-alanine--D-glutamate ligase&&sp|A7X1C4|MURD_STAA1 UDP-N-acetylmuramoylalanine--D-glutamate ligase OS=Staphylococcus aureus (strain Mu3 / ATCC 700698) OX=418127 GN=murD PE=3 SV=1 && PF02875:Mur ligase family, glutamate ligase domain|PF08245:Mur ligase middle domain	-
N1060_RS01050	266.564237041029	216.37484009171	255.470717298198	436.883446051573	642.982767456109	654.122671815889	246.136598143646	577.996295107857	-1.23261007161694	1.33375447113699e-08	5.7820690381246e-08	N1060_RS01050	NZ_CP104478.1	250710	252464	+	1755	protein_coding	sensor histidine kinase&&sp|Q2FK10|LYTS_STAA3 Sensor histidine kinase/phosphatase LytS OS=Staphylococcus aureus (strain USA300) OX=367830 GN=lytS PE=3 SV=2 && PF02518:Histidine kinase-, DNA gyrase B-, and HSP90-like ATPase|PF07694:5TMR of 5TMR-LYT|PF06580:Histidine kinase	His_kinase
N1060_RS12180	358.722133118411	447.608038301306	282.414894513242	795.713273950011	786.381801924738	817.8665479419	362.915021977653	799.987207938883	-1.13976296977109	1.33380015473412e-08	5.7820690381246e-08	N1060_RS12180	NZ_CP104478.1	2441977	2442633	+	657	protein_coding	C39 family peptidase&&-- && PF13529:Peptidase_C39 like family	-
N1060_RS04605	510.336736342491	660.268288863544	447.073755271847	1231.51264197168	1076.64920234107	1109.53532729136	539.226260159294	1139.2323905347	-1.07855487908815	1.46008772802034e-08	6.31347935320265e-08	N1060_RS04605	NZ_CP104478.1	918412	919539	+	1128	protein_coding	NADH-dependent flavin oxidoreductase&&sp|P54524|YQIG_BACSU Probable NADH-dependent flavin oxidoreductase YqiG OS=Bacillus subtilis (strain 168) OX=224308 GN=yqiG PE=3 SV=1 && PF00724:NADH:flavin oxidoreductase / NADH oxidase family	Oxidored_FMN
N1060_RS05990	778.882863621743	787.49298024794	981.965569614949	388.099934705864	447.543760801285	457.118320851781	849.447137828211	430.920672119643	0.978368444987207	1.46133888520579e-08	6.31347935320265e-08	N1060_RS05990	NZ_CP104478.1	1205780	1206154	+	375	protein_coding	Asp23/Gls24 family envelope stress response protein&&sp|O34318|YLOU_BACSU Uncharacterized protein YloU OS=Bacillus subtilis (strain 168) OX=224308 GN=yloU PE=3 SV=1 && PF03780:Asp23 family, cell envelope-related function	-
N1060_RS12070	2771.67349815524	3557.64812185125	1923.01590716261	8352.82122041531	6492.27564118452	6465.32460891298	2750.77917572303	7103.47382350427	-1.36857672962857	1.48493784192852e-08	6.40457962618576e-08	N1060_RS12070	NZ_CP104478.1	2419261	2419947	-	687	protein_coding	2,3-diphosphoglycerate-dependent phosphoglycerate mutase&&sp|A7X656|GPMA_STAA1 2,3-bisphosphoglycerate-dependent phosphoglycerate mutase OS=Staphylococcus aureus (strain Mu3 / ATCC 700698) OX=418127 GN=gpmA PE=3 SV=1 && PF00300:Histidine phosphatase superfamily (branch 1)	-
N1060_RS11715	229.899267633899	211.731603179871	213.557552741463	434.715289991763	430.197103405886	381.21621160587	218.396141185077	415.37620166784	-0.926279186835859	1.51608257347487e-08	6.52786229693825e-08	N1060_RS11715	NZ_CP104478.1	2348822	2349241	+	420	protein_coding	hypothetical protein&&-- && -	-
N1060_RS09450	570.7843886083	333.38441027006	415.139915609572	82.3899302727532	175.779461606706	135.600397416853	439.769571495977	131.256596432104	1.74494969017584	1.62191624566196e-08	6.9717782633935e-08	N1060_RS09450	NZ_CP104478.1	1919792	1919873	-	82	protein_coding	tRNA-Leu&&-- && -	-
N1060_RS02470	11257.1365531081	12391.8706703166	7249.97953582582	25752.2736003849	23065.2721167484	23204.724612045	10299.6622530835	24007.4234430594	-1.22086056998649	1.71811396500662e-08	7.37284932121527e-08	N1060_RS02470	NZ_CP104478.1	520438	522894	+	2457	protein_coding	ATP-dependent Clp protease ATP-binding subunit&&sp|Q2FJB5|CLPC_STAA3 ATP-dependent Clp protease ATP-binding subunit ClpC OS=Staphylococcus aureus (strain USA300) OX=367830 GN=clpC PE=3 SV=1 && PF07724:AAA domain (Cdc48 subfamily)|PF02861:Clp amino terminal domain, pathogenicity island component|PF10431:C-terminal, D2-small domain, of ClpB protein|PF00004:ATPase family associated with various cell…	Clp_N
N1060_RS11200	11807.1110942151	10222.5503851053	14110.7654007677	5897.38448268128	6262.1433197389	6699.0007654678	12046.8089600294	6286.176189296	0.938315880486779	1.77606703606744e-08	7.60873088224523e-08	rplD	NZ_CP104478.1	2251127	2251750	-	624	protein_coding	50S ribosomal protein L4&&sp|A7X5G2|RL4_STAA1 50S ribosomal protein L4 OS=Staphylococcus aureus (strain Mu3 / ATCC 700698) OX=418127 GN=rplD PE=3 SV=1 && PF00573:Ribosomal protein L4/L1 family	-
N1060_RS03265	1178.23374662373	1054.01477898751	1045.8332489395	668.876144451167	618.697447102551	611.481037408073	1092.69392485025	633.018209653931	0.78784356407673	1.78650196668339e-08	7.64059314274491e-08	N1060_RS03265	NZ_CP104478.1	687136	688356	+	1221	protein_coding	sugar efflux transporter&&sp|P31436|SETC_ECOLI Sugar efflux transporter C OS=Escherichia coli (strain K12) OX=83333 GN=setC PE=1 SV=1 && PF07690:Major Facilitator Superfamily	MFS_1
N1060_RS11170	8997.78168153362	6702.0481585488	9511.29455691065	4250.66995525612	4130.81734775759	4426.20165153124	8403.70813233103	4269.22965151498	0.976958066860655	1.79710626771335e-08	7.6730718197677e-08	rplP	NZ_CP104478.1	2248145	2248579	-	435	protein_coding	50S ribosomal protein L16&&sp|A7X5F4|RL16_STAA1 50S ribosomal protein L16 OS=Staphylococcus aureus (strain Mu3 / ATCC 700698) OX=418127 GN=rplP PE=3 SV=1 && PF00252:Ribosomal protein L16p/L10e	-
N1060_RS10450	1026.61914339965	1085.58878998802	1261.38666665985	1870.03460158552	2334.86008542065	2549.96973758736	1124.53153334918	2251.62147486451	-1.00196053085962	1.83947484951768e-08	7.84083844719157e-08	N1060_RS10450	NZ_CP104478.1	2112078	2112602	-	525	protein_coding	TIGR01440 family protein&&sp|Q6G7J6|Y2017_STAAS UPF0340 protein SAS2017 OS=Staphylococcus aureus (strain MSSA476) OX=282459 GN=SAS2017 PE=3 SV=1 && PF04260:Protein of unknown function (DUF436)	-
N1060_RS10125	2.9728353573349	5.57188429420713	0.997932489446087	47.6994333158045	32.3804271380774	33.260474838096	3.18088404699604	37.7801117639926	-3.5503126733219	1.91690898769855e-08	8.1548356069314e-08	N1060_RS10125	NZ_CP104478.1	2047802	2048056	+	255	protein_coding	ACT domain-containing protein&&-- && PF13291:ACT domain	-
N1060_RS13565	161.524054415196	226.589961297756	155.677468353589	68.2969158839928	74.0124048870341	56.2869574183164	181.263828022181	66.1987593964478	1.46019685932368	1.91953760853623e-08	8.1548356069314e-08	N1060_RS13565	NZ_CP104478.1	2738009	2738584	+	576	protein_coding	DNA-binding protein&&-- && -	-
N1060_RS10595	837.348625649329	633.337514774877	694.561012654476	251.506102937878	342.307372602533	365.865223219056	721.749051026227	319.892899586489	1.17241608921575	1.9355684485315e-08	8.20925786240729e-08	N1060_RS10595	NZ_CP104478.1	2141315	2142253	-	939	protein_coding	type I phosphomannose isomerase catalytic subunit&&sp|Q59935|MANA_STRMU Mannose-6-phosphate isomerase OS=Streptococcus mutans serotype c (strain ATCC 700610 / UA159) OX=210007 GN=pmi PE=3 SV=2 && PF01238:Phosphomannose isomerase type I	-
N1060_RS04250	56.4838717893631	46.4323691183927	59.8759493667652	113.828193139988	224.350102313822	217.472335479859	54.2640634248403	185.21687697789	-1.77326149057231	2.05661930101152e-08	8.70817707355211e-08	N1060_RS04250	NZ_CP104478.1	859274	860812	+	1539	protein_coding	phage portal protein&&-- && PF05133:Phage portal protein, SPP1 Gp6-like	-
N1060_RS10100	295.301645495266	258.163972298264	281.416962023796	110.575959050274	128.36526472595	146.687222362885	278.294193272442	128.542815379703	1.10993329381433	2.08665635815588e-08	8.82070822046325e-08	tsaB	NZ_CP104478.1	2042702	2043364	-	663	protein_coding	tRNA (adenosine(37)-N6)-threonylcarbamoyltransferase complex dimerization subunit type 1 TsaB&&sp|O05516|TSAB_BACSU tRNA threonylcarbamoyladenosine biosynthesis protein TsaB OS=Bacillus subtilis (strain 168) OX=224308 GN=tsaB PE=1 SV=1 && PF00814:Glycoprotease family	Peptidase_M22
N1060_RS08105	2024.50087834507	1798.78997964653	2154.5362447141	1141.53416548959	1171.47759610259	1192.26009804252	1992.60903423523	1168.42395321157	0.76983970624993	2.18147057410585e-08	9.19461027897807e-08	aspS	NZ_CP104478.1	1658620	1660386	-	1767	protein_coding	aspartate--tRNA ligase&&sp|Q2FXU5|SYD_STAA8 Aspartate--tRNA ligase OS=Staphylococcus aureus (strain NCTC 8325 / PS 47) OX=93061 GN=aspS PE=3 SV=1 && PF00152:tRNA synthetases class II (D, K and N)|PF02938:GAD domain|PF01336:OB-fold nucleic acid binding domain	tRNA-synt_2
N1060_RS06315	537.092254558505	518.185239361263	540.879409279779	306.794082463015	249.79186649374	211.502506662765	532.052301066515	256.029485206507	1.05794605334298	2.18232217292339e-08	9.19461027897807e-08	N1060_RS06315	NZ_CP104478.1	1282039	1282836	+	798	protein_coding	TIGR00282 family metallophosphoesterase&&sp|O31775|YMDB_BACSU 2',3'-cyclic-nucleotide 2'-phosphodiesterase OS=Bacillus subtilis (strain 168) OX=224308 GN=ymdB PE=1 SV=2 && PF13277:YmdB-like protein	-
N1060_RS04320	270.528017517476	253.520735386424	305.367341770502	485.666957397282	939.032387004245	975.640595250817	276.472031558134	800.113313217448	-1.53369145660222	2.21303866481265e-08	9.30863953235553e-08	N1060_RS04320	NZ_CP104478.1	866883	870350	+	3468	protein_coding	hypothetical protein&&sp|Q0PDK7|TMP_BPSPP Tail tape measure protein gp18 OS=Bacillus phage SPP1 OX=10724 PE=4 SV=1 && -	-
N1060_RS11385	596.548961705203	622.193746186462	627.699535861588	312.214472612538	342.307372602533	370.129386659838	615.480747917751	341.55041062497	0.84805103422835	2.30907423812023e-08	9.69659016963502e-08	N1060_RS11385	NZ_CP104478.1	2283173	2284081	-	909	protein_coding	ABC transporter substrate-binding protein&&sp|P37580|FHUD_BACSU Iron(3+)-hydroxamate-binding protein FhuD OS=Bacillus subtilis (strain 168) OX=224308 GN=fhuD PE=1 SV=1 && PF01497:Periplasmic binding protein	Peripla_BP_2
N1060_RS00045	864.104143865344	722.487663482191	735.476244721766	1304.14586997529	2240.03169165914	2149.99120684205	774.0226840231	1898.05625615883	-1.29425278480413	2.36246224367177e-08	9.90446753144627e-08	serS	NZ_CP104478.1	12813	14099	+	1287	protein_coding	serine--tRNA ligase&&sp|Q2FKP7|SYS_STAA3 Serine--tRNA ligase OS=Staphylococcus aureus (strain USA300) OX=367830 GN=serS PE=3 SV=1 && PF00587:tRNA synthetase class II core domain (G, H, P, S and T)|PF02403:Seryl-tRNA synthetase N-terminal domain	tRNA-synt_2b
N1060_RS04040	10253.3091474481	10149.1872418983	12300.5158649125	5308.73011244306	6466.83387700461	6170.24449881089	10901.0040847529	5981.93616275285	0.865756647849948	2.57278586235743e-08	1.07685240774205e-07	sufB	NZ_CP104478.1	839710	841107	+	1398	protein_coding	Fe-S cluster assembly protein SufB&&sp|Q7A6L4|Y778_STAAN UPF0051 protein SA0778 OS=Staphylococcus aureus (strain N315) OX=158879 GN=SA0778 PE=1 SV=1 && PF01458:Uncharacterized protein family (UPF0051)	-
N1060_RS03830	736.272223499943	725.273605629294	788.366666662408	462.901318769284	386.252238004209	385.480375046651	749.970831930548	411.544643940048	0.866376115231472	2.64314294168022e-08	1.10448710792506e-07	smpB	NZ_CP104478.1	805748	806212	+	465	protein_coding	SsrA-binding protein SmpB&&sp|Q2FIL2|SSRP_STAA3 SsrA-binding protein OS=Staphylococcus aureus (strain USA300) OX=367830 GN=smpB PE=3 SV=1 && PF01668:SmpB protein	-
N1060_RS02095	348.812681927295	260.949914445367	266.447974682105	525.777844503754	1282.49620343314	1158.14679051627	292.070190351589	988.806946151053	-1.75963439939737	2.68496834488681e-08	1.12012836515818e-07	treP	NZ_CP104478.1	449803	451230	+	1428	protein_coding	PTS system trehalose-specific EIIBC component&&sp|P39794|PTTBC_BACSU PTS system trehalose-specific EIIBC component OS=Bacillus subtilis (strain 168) OX=224308 GN=treP PE=2 SV=3 && PF02378:Phosphotransferase system, EIIC|PF00367:phosphotransferase system, EIIB	-
N1060_RS00535	227.917377395675	281.38015685746	454.059282697969	76.9695401232299	106.392832025112	115.132412901102	321.118938983702	99.4982616831477	1.68790534583004	2.75803089737963e-08	1.14872888193148e-07	cap8E	NZ_CP104478.1	122661	123689	+	1029	protein_coding	type 8 capsular polysaccharide synthesis protein Cap8E&&sp|Q9ZDJ5|CAPD_RICPR UDP-glucose 4-epimerase OS=Rickettsia prowazekii (strain Madrid E) OX=272947 GN=capD PE=1 SV=1 && PF02719:Polysaccharide biosynthesis protein|PF08485:Polysaccharide biosynthesis protein C-terminal	-
N1060_RS11580	337.912285617067	406.74755347712	281.416962023796	164.779860545506	151.494141253148	134.747564728697	342.025600372661	150.340522175784	1.18875325232217	2.87060928943928e-08	1.19366771268853e-07	N1060_RS11580	NZ_CP104478.1	2320727	2321257	+	531	protein_coding	hypothetical protein&&-- && -	-
N1060_RS07770	2432.77026741906	2362.47894074382	2828.14067509021	1472.17796461051	1416.64368729089	1545.33283093923	2541.12996108436	1478.05149428021	0.781399165305231	2.92026698061068e-08	1.21233884911671e-07	dnaG	NZ_CP104478.1	1595140	1596939	-	1800	protein_coding	DNA primase&&sp|Q5HFJ8|DNAG_STAAC DNA primase OS=Staphylococcus aureus (strain COL) OX=93062 GN=dnaG PE=3 SV=1 && PF01807:CHC2 zinc finger|PF13662:Toprim domain|PF08275:DNA primase catalytic core, N-terminal domain	-
N1060_RS06660	686.724967544361	738.274668982444	764.416286915702	432.547133931954	430.197103405886	392.303036551902	729.805307814169	418.349091296581	0.804041228384343	2.97901403779218e-08	1.23471654997273e-07	sbcC	NZ_CP104478.1	1343130	1346159	+	3030	protein_coding	exonuclease subunit SbcC&&sp|Q2FYT3|SBCC_STAA8 Nuclease SbcCD subunit C OS=Staphylococcus aureus (strain NCTC 8325 / PS 47) OX=93061 GN=sbcC PE=1 SV=2 && PF13558:Putative exonuclease SbcCD, C subunit|PF13476:AAA domain	-
N1060_RS10480	5693.97065441544	3747.09218785429	3874.97185651915	2277.64794082966	1603.98758716119	1630.61609975486	4438.67823292963	1837.41720924857	1.2725408937326	3.12816152235764e-08	1.29442917540416e-07	N1060_RS10480	NZ_CP104478.1	2117101	2117355	-	255	protein_coding	type B 50S ribosomal protein L31&&sp|A7X4W8|RL31B_STAA1 50S ribosomal protein L31 type B OS=Staphylococcus aureus (strain Mu3 / ATCC 700698) OX=418127 GN=rpmE2 PE=3 SV=1 && PF01197:Ribosomal protein L31	-
N1060_RS06680	613.395028730101	583.190556127012	711.52586497506	315.466706702252	314.552720769895	367.570888595369	636.037149944058	332.530105355839	0.933456681289969	3.15552330527155e-08	1.30363515480343e-07	N1060_RS06680	NZ_CP104478.1	1352219	1352686	+	468	protein_coding	thioesterase family protein&&sp|Q45061|YNEP_BACSU Putative acyl-CoA thioesterase YneP OS=Bacillus subtilis (strain 168) OX=224308 GN=yneP PE=3 SV=2 && PF03061:Thioesterase superfamily	4HBT
N1060_RS04145	1.98189023822326	0.928647382367854	3.99172995778435	23.8497166579022	45.1013092280364	36.6718055907213	2.30075585945849	35.20761049222	-3.95096654049146	3.19637452600861e-08	1.31837518880193e-07	N1060_RS04145	NZ_CP104478.1	850986	851756	+	771	protein_coding	conserved phage C-terminal domain-containing protein&&-- && PF09524:Conserved phage C-terminus (Phg_2220_C)	-
N1060_RS05770	4794.19248626208	5440.01636591089	6583.36063287583	2957.36486557988	3070.35835898556	3019.02771607333	5605.85649501627	3015.58364687959	0.89449221038239	3.41331303698529e-08	1.40557914883288e-07	N1060_RS05770	NZ_CP104478.1	1156049	1158283	+	2235	protein_coding	penicillin-binding protein&&sp|Q07868|PBP2B_BACSU Penicillin-binding protein 2B OS=Bacillus subtilis (strain 168) OX=224308 GN=pbpB PE=1 SV=3 && PF03717:Penicillin-binding Protein dimerisation domain|PF00905:Penicillin binding protein transpeptidase domain|PF03793:PASTA domain	-
N1060_RS12550	5127.15004628359	5224.57017320155	3159.45426158631	2171.40829389901	1340.31839475113	1318.47933588965	4503.72482702382	1610.0686748466	1.48419054721367	3.55669597264647e-08	1.4622609732703e-07	N1060_RS12550	NZ_CP104478.1	2524384	2524800	-	417	protein_coding	DUF2188 domain-containing protein&&-- && -	-
N1060_RS12100	31.7102438115722	39.9318374418177	41.9131645567356	83.4740083026578	181.561680738506	166.30237419048	37.8517486033752	143.779354410548	-1.92583145176275	3.5668070746437e-08	1.46405655930222e-07	hlgB	NZ_CP104478.1	2426184	2427161	+	978	protein_coding	bi-component gamma-hemolysin HlgAB/HlgCB subunit B&&sp|Q2FVK1|HLGB_STAA8 Gamma-hemolysin component B OS=Staphylococcus aureus (strain NCTC 8325 / PS 47) OX=93061 GN=hlgB PE=1 SV=1 && PF07968:Leukocidin/Hemolysin toxin family	-
N1060_RS04615	1128.68649066815	1002.01052557491	1528.8325738314	2210.43510297558	4114.62713418855	3849.68675433758	1219.84319669149	3391.58299716724	-1.47540454652834	3.7662716170528e-08	1.54344475110411e-07	N1060_RS04615	NZ_CP104478.1	921146	922390	+	1245	protein_coding	Glu/Leu/Phe/Val dehydrogenase&&sp|Q5HHC7|DHE2_STAAC NAD-specific glutamate dehydrogenase OS=Staphylococcus aureus (strain COL) OX=93062 GN=gluD PE=3 SV=1 && PF00208:Glutamate/Leucine/Phenylalanine/Valine dehydrogenase|PF02812:Glu/Leu/Phe/Val dehydrogenase, dimerisation domain	-
N1060_RS00565	226.926432276564	198.730539826721	310.357004217733	57.4561355849463	100.610612893312	91.253097632725	245.337992107006	83.1066153703278	1.56045230680633	4.08553347801876e-08	1.67159307150398e-07	N1060_RS00565	NZ_CP104478.1	128855	130060	+	1206	protein_coding	capsular polysaccharide biosynthesis protein&&-- && -	-
N1060_RS08155	1083.10301518901	886.858250161301	1215.48177214533	533.366390713086	557.405924305476	567.986570312102	1061.81434583188	552.919628443555	0.940911104870912	4.15661116594142e-08	1.6979490163437e-07	queA	NZ_CP104478.1	1673089	1674114	-	1026	protein_coding	tRNA preQ1(34) S-adenosylmethionine ribosyltransferase-isomerase QueA&&sp|Q2FG87|QUEA_STAA3 S-adenosylmethionine:tRNA ribosyltransferase-isomerase OS=Staphylococcus aureus (strain USA300) OX=367830 GN=queA PE=3 SV=1 && PF02547:Queuosine biosynthesis protein	-
N1060_RS07840	2290.07417026698	2287.25850277203	2498.822953573	1372.44278585928	1499.9076427888	1490.75153889723	2358.718542204	1454.3673225151	0.697470933482764	4.46398556227789e-08	1.82059187171941e-07	mtaB	NZ_CP104478.1	1607601	1608947	-	1347	protein_coding	tRNA (N(6)-L-threonylcarbamoyladenosine(37)-C(2))-methylthiotransferase MtaB&&sp|P54462|MTAB_BACSU Threonylcarbamoyladenosine tRNA methylthiotransferase MtaB OS=Bacillus subtilis (strain 168) OX=224308 GN=mtaB PE=1 SV=1 && PF01938:TRAM domain|PF00919:Uncharacterized protein family UPF0004|PF04055:Radical SAM superfamily	Radical_SAM
N1060_RS09815	2319.80252384033	1965.01786109038	2205.43080167585	3398.58462375107	3723.7491208789	3865.03774272439	2163.41706220219	3662.45716245145	-0.759703130716988	4.65560467042884e-08	1.89570867490785e-07	N1060_RS09815	NZ_CP104478.1	1988811	1989740	+	930	protein_coding	manganese-dependent inorganic pyrophosphatase&&sp|A7X451|PPAC_STAA1 Probable manganese-dependent inorganic pyrophosphatase OS=Staphylococcus aureus (strain Mu3 / ATCC 700698) OX=418127 GN=ppaC PE=3 SV=1 && PF02833:DHHA2 domain|PF01368:DHH family	-
N1060_RS03785	14195.2888312741	14953.0801508872	10816.5902531061	23498.4753762131	25877.7435024557	26935.8676227289	13321.6530784225	25437.3621671325	-0.933171924795832	4.79135332778665e-08	1.94787234968551e-07	gap	NZ_CP104478.1	795190	796200	+	1011	protein_coding	type I glyceraldehyde-3-phosphate dehydrogenase&&sp|Q5HHP5|G3P1_STAAC Glyceraldehyde-3-phosphate dehydrogenase 1 OS=Staphylococcus aureus (strain COL) OX=93062 GN=gapA1 PE=3 SV=1 && PF00044:Glyceraldehyde 3-phosphate dehydrogenase, NAD binding domain|PF02800:Glyceraldehyde 3-phosphate dehydrogenase, C-terminal domain	-
N1060_RS04280	15.8551219057861	7.42917905894283	32.9317721517209	68.2969158839928	146.868365947708	146.687222362885	18.7386910388166	120.617501398195	-2.69288050193717	4.8886929208344e-08	1.98126395272251e-07	N1060_RS04280	NZ_CP104478.1	863796	864083	+	288	protein_coding	hypothetical protein&&-- && -	-
N1060_RS09345	63.4204876231445	44.575074353657	41.9131645567356	9.75670226914182	9.25155061087927	9.3811595697194	49.969575511179	9.46313748324683	2.40027952233309	4.88903501868364e-08	1.98126395272251e-07	N1060_RS09345	NZ_CP104478.1	1917815	1917889	-	75	protein_coding	tRNA-Gly&&-- && -	-
N1060_RS08565	315.120547877499	440.178859242363	325.325991559424	710.071109587544	730.872498259462	728.319115685488	360.208466226429	723.087574510831	-1.00459164997517	5.03092881948909e-08	2.03552977156789e-07	N1060_RS08565	NZ_CP104478.1	1758907	1760037	-	1131	protein_coding	HAD family hydrolase&&-- && PF13242:HAD-hyrolase-like	-
N1060_RS11195	4479.07193838458	3631.93991244068	4869.9105484969	2149.72673330092	2303.63610210894	2498.79977629798	4326.97413310739	2317.38753723595	0.900602583604141	5.10363333780479e-08	2.06167375246663e-07	rplW	NZ_CP104478.1	2250852	2251127	-	276	protein_coding	50S ribosomal protein L23&&sp|A7X5G1|RL23_STAA1 50S ribosomal protein L23 OS=Staphylococcus aureus (strain Mu3 / ATCC 700698) OX=418127 GN=rplW PE=3 SV=1 && PF00276:Ribosomal protein L23	-
N1060_RS07490	332.957560021509	312.025520475599	238.505864977615	553.963873281275	602.507233533512	616.598033537011	294.496315158241	591.023046783933	-1.0049379871214	5.29038819856996e-08	2.13373410097386e-07	N1060_RS07490	NZ_CP104478.1	1545523	1547172	-	1650	protein_coding	alpha-glucosidase&&sp|O05242|O16G3_BACSU Probable oligo-1,6-glucosidase 3 OS=Bacillus subtilis (strain 168) OX=224308 GN=yugT PE=3 SV=2 && PF16657:Maltogenic Amylase, C-terminal domain|PF00128:Alpha amylase, catalytic domain	-
N1060_RS10920	4.95472559555816	2.78594214710356	9.97932489446087	32.5223408971394	47.4141968807562	57.1397901064727	5.9066642123742	45.6921092947894	-2.96664530025767	5.30332318776295e-08	2.13557200720502e-07	lacB	NZ_CP104478.1	2213202	2213717	-	516	protein_coding	galactose-6-phosphate isomerase subunit LacB&&sp|Q2FET8|LACB_STAA3 Galactose-6-phosphate isomerase subunit LacB OS=Staphylococcus aureus (strain USA300) OX=367830 GN=lacB PE=3 SV=1 && PF02502:Ribose/Galactose Isomerase	LacAB_rpiB
N1060_RS09710	3334.53032581064	2856.51934816352	3199.37156116415	1493.8595252086	1935.88696532649	1732.10318964546	3130.14041171277	1720.61656006018	0.863367596227769	5.37688560119717e-08	2.16177940022896e-07	gatA	NZ_CP104478.1	1964979	1966436	-	1458	protein_coding	Asp-tRNA(Asn)/Glu-tRNA(Gln) amidotransferase subunit GatA&&sp|Q2FFJ5|GATA_STAA3 Glutamyl-tRNA(Gln) amidotransferase subunit A OS=Staphylococcus aureus (strain USA300) OX=367830 GN=gatA PE=3 SV=1 && PF01425:Amidase	Amidase
N1060_RS12320	75.3118290524841	64.0766693833819	47.9007594934122	16.2611704485697	15.0337697426788	12.7924903223446	62.4297526430927	14.6958101711977	2.09532523625842	5.45187126317806e-08	2.18847556690407e-07	N1060_RS12320	NZ_CP104478.1	2473998	2474747	-	750	protein_coding	ABC transporter ATP-binding protein&&sp|Q2FVF1|CNTF_STAA8 Metal-staphylopine import system ATP-binding protein CntF OS=Staphylococcus aureus (strain NCTC 8325 / PS 47) OX=93061 GN=cntF PE=1 SV=1 && PF00005:ABC transporter	ABC_tran
N1060_RS04895	1044.45615554366	1208.17024446058	1158.59962024691	697.062173228688	663.798756330587	601.247045150198	1137.07534008372	654.035991569824	0.798910981321488	5.57461937967177e-08	2.23423031427411e-07	N1060_RS04895	NZ_CP104478.1	987836	989026	-	1191	protein_coding	MFS transporter&&sp|Q2FI61|LTAA_STAA3 Proton-coupled antiporter flippase LtaA OS=Staphylococcus aureus (strain USA300) OX=367830 GN=ltaA PE=3 SV=2 && PF07690:Major Facilitator Superfamily	MFS_1
N1060_RS12345	59.4567071466979	56.6474903244391	51.8924894511965	10.8407802990465	13.8773259163189	15.3509883868136	55.9988956407779	13.356364867393	2.05881817695535	5.73773807427857e-08	2.29599597352215e-07	cntM	NZ_CP104478.1	2479107	2480408	-	1302	protein_coding	staphylopine dehydrogenase CntM&&sp|A0A0H3JT80|ODH_STAAM Staphylopine synthase OS=Staphylococcus aureus (strain Mu50 / ATCC 700699) OX=158878 GN=cntM PE=1 SV=1 && PF10100:Staphylopine dehydrogenase	-
N1060_RS00580	385.477651334425	379.816779388452	525.910421938088	122.500817379225	208.159888744784	174.830701072043	430.401617553655	168.497135732017	1.35320418317528	6.29588496125864e-08	2.51539353702951e-07	capN	NZ_CP104478.1	131834	132721	+	888	protein_coding	capsular polysaccharide type 5/8 biosynthesis epimerase CapN&&sp|P33119|GALE_CORDI UDP-glucose 4-epimerase OS=Corynebacterium diphtheriae (strain ATCC 700971 / NCTC 13129 / Biotype gravis) OX=257309 GN=galE PE=3 SV=2 && PF01370:NAD dependent epimerase/dehydratase family	Epimerase
N1060_RS13655	1389.30505699451	1055.87207375225	1598.68784809263	704.650719438021	626.79255388707	612.33387009623	1347.95499294646	647.925714473773	1.05695424809673	6.44304635475335e-08	2.56741584793905e-07	mnmG	NZ_CP104478.1	2750817	2752694	-	1878	protein_coding	tRNA uridine-5-carboxymethylaminomethyl(34) synthesis enzyme MnmG&&sp|Q2FDE9|MNMG_STAA3 tRNA uridine 5-carboxymethylaminomethyl modification enzyme MnmG OS=Staphylococcus aureus (strain USA300) OX=367830 GN=mnmG PE=3 SV=2 && PF01134:Glucose inhibited division protein A|PF13932:GidA associated domain	-
N1060_RS06575	417.187895145997	354.74330006452	314.348734175517	656.951286122216	684.614745205066	696.764306223704	362.093309795345	679.443445850329	-0.908208092623145	6.44623830004312e-08	2.56741584793905e-07	N1060_RS06575	NZ_CP104478.1	1330010	1330324	-	315	protein_coding	hypothetical protein&&-- && -	-
N1060_RS00265	98.1035667920516	100.293917295728	117.756033754638	191.881811293123	333.055821991654	340.280242574367	105.384505947473	288.405958619714	-1.45379337685	6.99503517525661e-08	2.78164503303106e-07	N1060_RS00265	NZ_CP104478.1	60402	61580	+	1179	protein_coding	M20 family metallopeptidase&&sp|O07598|YHAA_BACSU Putative amidohydrolase YhaA OS=Bacillus subtilis (strain 168) OX=224308 GN=yhaA PE=3 SV=3 && PF07687:Peptidase dimerisation domain|PF01546:Peptidase family M20/M25/M40	Peptidase_M20
N1060_RS04105	6.93661583378143	3.71458952947142	8.98139240501478	27.1019507476162	56.6657474916355	72.4907784932862	6.54419925608921	52.086158910846	-3.00518532266057	7.23035122231353e-08	2.87074225322075e-07	N1060_RS04105	NZ_CP104478.1	847607	847909	+	303	protein_coding	DUF2482 family protein&&-- && PF10655:Hypothetical protein of unknown function (DUF2482)	-
N1060_RS12540	963.198655776507	1015.01158892806	838.263291134713	560.468341460703	423.258440447726	483.556134184627	938.824511946428	489.094305364352	0.940578727246129	7.27143074859402e-08	2.8825625160445e-07	N1060_RS12540	NZ_CP104478.1	2522532	2523296	-	765	protein_coding	MerR family transcriptional regulator&&-- && PF13411:MerR HTH family regulatory protein	-
N1060_RS04315	19.8189023822327	14.8583581178857	21.9545147678139	52.0357454354231	84.4203993242733	94.6644283853503	18.8772584226441	77.0401910483489	-2.03547505519019	7.67743566141533e-08	3.03773980881377e-07	N1060_RS04315	NZ_CP104478.1	866522	866866	+	345	protein_coding	hypothetical protein&&-- && -	-
N1060_RS08640	672.851735876798	702.986068452466	625.703670882696	1055.89200112713	1178.41625906075	1113.79949073214	667.18049173732	1116.03591697334	-0.741896853683915	7.68670920629612e-08	3.03773980881377e-07	N1060_RS08640	NZ_CP104478.1	1777102	1778193	-	1092	protein_coding	bifunctional 3-deoxy-7-phosphoheptulonate synthase/chorismate mutase&&sp|P39912|AROG_BACSU Protein AroA(G) OS=Bacillus subtilis (strain 168) OX=224308 GN=aroA PE=1 SV=1 && PF00793:DAHP synthetase I family|PF01817:Chorismate mutase type II	-
N1060_RS08285	2529.882889092	1668.77934611503	2163.51763711912	3810.53427511483	4714.82148006935	4994.18822184334	2120.72662410872	4506.51465900917	-1.08763442924748	8.13475022717917e-08	3.2098263667306e-07	hemA	NZ_CP104478.1	1694879	1696225	-	1347	protein_coding	glutamyl-tRNA reductase&&sp|Q2FXQ9|HEM1_STAA8 Glutamyl-tRNA reductase OS=Staphylococcus aureus (strain NCTC 8325 / PS 47) OX=93061 GN=hemA PE=3 SV=1 && PF00745:Glutamyl-tRNAGlu reductase, dimerisation domain|PF05201:Glutamyl-tRNAGlu reductase, N-terminal domain|PF01488:Shikimate / quinate 5-dehydrogenase	-
N1060_RS00575	216.026035966336	204.302424120928	286.406624471027	70.4650719438021	102.923500546032	104.04558795507	235.57836151943	92.4780534816345	1.34623635467948	8.60308527089438e-08	3.38937625278358e-07	cap8M	NZ_CP104478.1	131277	131834	+	558	protein_coding	type 8 capsular polysaccharide synthesis protein Cap8M&&sp|P71062|EPSL_BACSU Uncharacterized sugar transferase EpsL OS=Bacillus subtilis (strain 168) OX=224308 GN=epsL PE=2 SV=1 && PF02397:Bacterial sugar transferase	-
N1060_RS06010	2729.06285803344	2395.91024650906	3714.30472571833	1452.66456007223	1376.16815336829	1461.75522749991	2946.42594342028	1430.19598031348	1.04257691558128	9.19401051021039e-08	3.61659456643924e-07	plsX	NZ_CP104478.1	1210845	1211831	+	987	protein_coding	phosphate acyltransferase PlsX&&sp|Q2FHK9|PLSX_STAA3 Phosphate acyltransferase OS=Staphylococcus aureus (strain USA300) OX=367830 GN=plsX PE=3 SV=1 && PF02504:Fatty acid synthesis protein	-
N1060_RS07685	1541.9106053377	1451.47585864096	1579.72713079316	893.280296641429	954.066156746924	983.316089444224	1524.37119825727	943.554180944192	0.691577099812947	9.5806065873612e-08	3.76286073824094e-07	N1060_RS07685	NZ_CP104478.1	1579654	1580277	-	624	protein_coding	MBL fold metallo-hydrolase&&sp|P54501|YQGX_BACSU Probable metallo-hydrolase YqgX OS=Bacillus subtilis (strain 168) OX=224308 GN=yqgX PE=3 SV=1 && PF00753:Metallo-beta-lactamase superfamily	Lactamase_B
N1060_RS03525	386.468596453537	389.103253212131	314.348734175517	615.75632098584	696.179183468665	717.232290739456	363.306861280395	676.389265064653	-0.896756504903365	9.93251726567532e-08	3.89507484772406e-07	N1060_RS03525	NZ_CP104478.1	739285	739827	+	543	protein_coding	5'-3'-deoxyribonucleotidase&&sp|Q5HHU8|53DR_STAAC Putative 5'(3')-deoxyribonucleotidase OS=Staphylococcus aureus (strain COL) OX=93062 GN=SACOL0785 PE=3 SV=1 && PF06941:5' nucleotidase, deoxy (Pyrimidine), cytosolic type C protein (NT5C)	-
N1060_RS12370	278.455578470369	310.168225710863	193.598902952541	751.26607472392	581.691244659034	533.873262785849	260.740902377924	622.276860722934	-1.25376518546761	1.02580888536616e-07	4.01656966021252e-07	N1060_RS12370	NZ_CP104478.1	2484597	2486135	+	1539	protein_coding	AbgT family transporter&&sp|P46133|ABGT_ECOLI p-aminobenzoyl-glutamate transport protein OS=Escherichia coli (strain K12) OX=83333 GN=abgT PE=1 SV=3 && PF03806:AbgT putative transporter family	-
N1060_RS13635	23.7826828586792	19.5015950297249	32.9317721517209	62.8765257344695	139.929702989549	113.426747524789	25.405350013375	105.410992082936	-2.05513964454657	1.08417735190239e-07	4.233439237591e-07	N1060_RS13635	NZ_CP104478.1	2747946	2748341	-	396	protein_coding	DUF3147 family protein&&-- && PF11345:Protein of unknown function (DUF3147)	-
N1060_RS03440	221.971706681006	99.3652699133604	157.673333332482	363.166140018057	546.997929868237	612.33387009623	159.670103308949	507.499313327508	-1.66985827085485	1.08451778036364e-07	4.233439237591e-07	N1060_RS03440	NZ_CP104478.1	720615	721055	-	441	protein_coding	DM13 domain-containing protein&&-- && PF10517:Electron transfer DM13	-
N1060_RS00540	293.319755257043	328.74117335822	471.024135018553	100.819256781132	135.303927684109	167.155206878636	364.361687877939	134.426130447959	1.43467248071269	1.10784095431451e-07	4.31786940756528e-07	cap8F	NZ_CP104478.1	123702	124811	+	1110	protein_coding	type 8 capsular polysaccharide synthesis protein Cap8F&&sp|Q9XC60|WBJC_PSEA1 UDP-2-acetamido-2,6-beta-L-arabino-hexul-4-ose reductase OS=Pseudomonas aeruginosa (strain ATCC 29260 / BCRC 12902 / CIP 102967 / NCIMB 11965 / PA103) OX=1081927 GN=wbjC PE=1 SV=1 && PF01370:NAD dependent epimerase/dehydratase family	Epimerase
N1060_RS10065	63.4204876231445	38.074542677082	40.9152320672896	129.005285558653	137.616815336829	126.219237847134	47.4700874558387	130.947112914205	-1.46488246211063	1.12748431390203e-07	4.38772139868133e-07	N1060_RS10065	NZ_CP104478.1	2034974	2036053	-	1080	protein_coding	YeeE/YedE family protein&&sp|P33015|YEEE_ECOLI UPF0394 inner membrane protein YeeE OS=Escherichia coli (strain K12) OX=83333 GN=yeeE PE=1 SV=1 && PF04143:Sulphur transport	-
N1060_RS00720	33.6921340497955	14.8583581178857	27.9421097044904	86.7262423923718	82.1075116715535	108.309751395851	25.4975339573905	92.3811684865921	-1.86551664792083	1.15942890550412e-07	4.50515896361279e-07	mupG	NZ_CP104478.1	168493	169548	+	1056	protein_coding	6-phospho-N-acetylmuramidase&&sp|A0A0H2XHV5|MUPG_STAA3 6-phospho-N-acetylmuramidase OS=Staphylococcus aureus (strain USA300) OX=367830 GN=mupG PE=1 SV=1 && PF05913:Bacterial protein of unknown function (DUF871)	-
N1060_RS10965	57.4748169084747	56.6474903244391	51.8924894511965	124.668973439034	124.89593324687	143.27589161026	55.3382655613701	130.946932765388	-1.24492136510159	1.3010807887858e-07	5.04787660671995e-07	N1060_RS10965	NZ_CP104478.1	2218690	2219106	-	417	protein_coding	MerR family transcriptional regulator&&sp|O06008|ADHR_BACSU HTH-type transcriptional regulator AdhR OS=Bacillus subtilis (strain 168) OX=224308 GN=adhR PE=1 SV=2 && PF13411:MerR HTH family regulatory protein	-
N1060_RS04375	1.98189023822326	1.85729476473571	0	20.5974825681883	47.4141968807562	30.7019767736271	1.27972833431966	32.9045520741905	-4.66681212307421	1.32801400879655e-07	5.14454059030761e-07	N1060_RS04375	NZ_CP104478.1	881601	881876	+	276	protein_coding	phage holin&&sp|O48472|HOL26_BPSPP Putative antiholin OS=Bacillus phage SPP1 OX=10724 GN=26 PE=3 SV=1 && PF04688:SPP1 phage holin	-
N1060_RS11420	81.2574997671539	104.0085068252	95.8015189868243	207.058903711788	209.316332571143	186.770358706232	93.6891751930593	201.048531663054	-1.09892575768372	1.34552201666683e-07	5.20445465930766e-07	N1060_RS11420	NZ_CP104478.1	2289727	2290416	+	690	protein_coding	urease accessory protein UreF&&sp|Q2FEK1|UREF_STAA3 Urease accessory protein UreF OS=Staphylococcus aureus (strain USA300) OX=367830 GN=ureF PE=3 SV=1 && PF01730:UreF	-
N1060_RS00765	86.212225362712	74.2917905894283	46.9028270039661	188.629577203409	176.935905433066	176.536366448356	69.1356143187021	180.70061636161	-1.38498373863114	1.38967527428421e-07	5.3670943547734e-07	N1060_RS00765	NZ_CP104478.1	179601	181193	-	1593	protein_coding	ABC transporter ATP-binding protein&&sp|Q32IB5|GSIA_SHIDS Glutathione import ATP-binding protein GsiA OS=Shigella dysenteriae serotype 1 (strain Sd197) OX=300267 GN=gsiA PE=3 SV=2 && PF00005:ABC transporter|PF08352:Oligopeptide/dipeptide transporter, C-terminal region	ABC_tran
N1060_RS11115	4244.21794515512	3348.70246081848	3991.72995778435	2324.26329611556	1863.03100426581	2171.31202404596	3861.55012125265	2119.53544147578	0.865210928297551	1.45581990476258e-07	5.6140468036911e-07	rpmD	NZ_CP104478.1	2244034	2244213	-	180	protein_coding	50S ribosomal protein L30&&sp|A7X5D6|RL30_STAA1 50S ribosomal protein L30 OS=Staphylococcus aureus (strain Mu3 / ATCC 700698) OX=418127 GN=rpmD PE=3 SV=1 && PF00327:Ribosomal protein L30p/L7e	-
N1060_RS04020	2901.48730875886	3402.56400899582	3759.21168774341	1609.8558744084	1850.31012217585	2008.42098060811	3354.4210018327	1822.86232573079	0.879566156554342	1.49320826648286e-07	5.74952850644233e-07	sufC	NZ_CP104478.1	835583	836344	+	762	protein_coding	Fe-S cluster assembly ATPase SufC&&sp|P80866|SUFC_BACSU Vegetative protein 296 OS=Bacillus subtilis (strain 168) OX=224308 GN=sufC PE=1 SV=3 && PF00005:ABC transporter	ABC_tran
N1060_RS05655	77.2937192907073	74.2917905894283	86.8201265818095	160.443548425888	181.561680738506	173.125035695731	79.4685454873151	171.710088286708	-1.11213078536028	1.50212330918286e-07	5.77513169699412e-07	N1060_RS05655	NZ_CP104478.1	1136966	1137151	-	186	protein_coding	hypothetical protein&&-- && -	-
N1060_RS07875	228.908322514787	247.020203709849	302.373544302164	119.248583289511	120.27015794143	130.483401287915	259.434023508934	123.334047506286	1.07064621904073	1.53573764530278e-07	5.895474785959e-07	hemW	NZ_CP104478.1	1615562	1616686	-	1125	protein_coding	radical SAM family heme chaperone HemW&&sp|P54304|HEMW_BACSU Heme chaperone HemW OS=Bacillus subtilis (strain 168) OX=224308 GN=hemW PE=2 SV=3 && PF06969:HemN C-terminal domain|PF04055:Radical SAM superfamily	Radical_SAM
N1060_RS10580	381.513870857978	261.878561827735	268.443839660997	626.597101284886	641.826323629749	602.95271052651	303.94542411557	623.792045147048	-1.03740392911722	1.57945544552029e-07	6.05418335433264e-07	N1060_RS10580	NZ_CP104478.1	2138138	2138551	-	414	protein_coding	thiol-disulfide oxidoreductase DCC family protein&&-- && PF04134:Protein of unknown function, DUF393	-
N1060_RS01600	7.92756095289306	19.5015950297249	11.975189873353	45.5312772559952	78.6381801924738	68.2266150525047	13.1347819519903	64.1320241669912	-2.2807375075213	1.59583512689162e-07	6.10778339106115e-07	metC	NZ_CP104478.1	357678	358838	-	1161	protein_coding	cystathionine beta-lyase MetC&&sp|Q4L332|METC_STAHJ Cystathionine beta-lyase MetC OS=Staphylococcus haemolyticus (strain JCSC1435) OX=279808 GN=metC PE=1 SV=1 && PF01053:Cys/Met metabolism PLP-dependent enzyme	Cys_Met_Meta_PP
N1060_RS05045	762.036796596845	709.486600129041	777.389409278501	384.84770061615	478.767744113002	400.831363433465	749.637602001462	421.482269387539	0.831870679210904	1.75808329541146e-07	6.71867214393376e-07	N1060_RS05045	NZ_CP104478.1	1013930	1014868	-	939	protein_coding	1,4-dihydroxy-2-naphthoate polyprenyltransferase&&sp|P39582|MENA_BACSU 1,4-dihydroxy-2-naphthoate octaprenyltransferase OS=Bacillus subtilis (strain 168) OX=224308 GN=menA PE=3 SV=1 && PF01040:UbiA prenyltransferase family	UbiA
N1060_RS10370	1179.22469174284	1295.46309840316	1181.55206750417	681.885080810023	757.47070626574	773.519248157772	1218.74661921672	737.625011744512	0.724123582053977	1.81630205306719e-07	6.93076936118004e-07	fabZ	NZ_CP104478.1	2099293	2099733	-	441	protein_coding	3-hydroxyacyl-ACP dehydratase FabZ&&sp|A7X4T7|FABZ_STAA1 3-hydroxyacyl-[acyl-carrier-protein] dehydratase FabZ OS=Staphylococcus aureus (strain Mu3 / ATCC 700698) OX=418127 GN=fabZ PE=3 SV=1 && PF07977:FabA-like domain	-
N1060_RS11965	75.3118290524841	40.8604848241856	35.9255696200591	174.536562814648	137.616815336829	162.891043437855	50.6992944989096	158.348140529777	-1.64504309415414	1.82167318448051e-07	6.94087436059915e-07	cobA	NZ_CP104478.1	2402398	2403375	-	978	protein_coding	uroporphyrinogen-III C-methyltransferase&&sp|P29928|SUMT_BACME Uroporphyrinogen-III C-methyltransferase OS=Bacillus megaterium OX=1404 GN=cobA PE=1 SV=1 && PF00590:Tetrapyrrole (Corrin/Porphyrin) Methylases	-
N1060_RS05245	4659.4239500629	4101.83548791881	3621.49700419985	2467.36159606298	2304.7925459353	1928.25470792141	4127.58548072719	2233.4696166399	0.88636316877328	1.87248251194723e-07	7.12381779545298e-07	N1060_RS05245	NZ_CP104478.1	1056608	1057903	+	1296	protein_coding	hypothetical protein&&-- && -	-
N1060_RS08260	1260.48219151	1243.45884499056	1262.3845991493	1864.61421143599	2113.97931458591	2300.08975995756	1255.44187854995	2092.89442865982	-0.73767853507539	1.88456504397705e-07	7.15428246480914e-07	hemL	NZ_CP104478.1	1690073	1691359	-	1287	protein_coding	glutamate-1-semialdehyde 2,1-aminomutase&&sp|Q2FG69|GSA1_STAA3 Glutamate-1-semialdehyde 2,1-aminomutase 1 OS=Staphylococcus aureus (strain USA300) OX=367830 GN=hemL1 PE=3 SV=1 && PF00202:Aminotransferase class-III	Aminotran_3
N1060_RS06170	2010.6276466775	1971.51839276695	2246.34603374314	1213.0833154633	1319.50240587666	1313.36233976072	2076.16402439587	1281.98268703356	0.695371570061193	1.88610349798028e-07	7.15428246480914e-07	frr	NZ_CP104478.1	1245703	1246257	+	555	protein_coding	ribosome recycling factor&&sp|A7X1N7|RRF_STAA1 Ribosome-recycling factor OS=Staphylococcus aureus (strain Mu3 / ATCC 700698) OX=418127 GN=frr PE=3 SV=1 && PF01765:Ribosome recycling factor	-
N1060_RS09405	321.066218592169	170.871118355685	174.638185653065	20.5974825681883	72.8559610606742	52.8756266656911	222.191840866973	48.7763567648512	2.18840217140882	1.99695775678296e-07	7.56351459441272e-07	N1060_RS09405	NZ_CP104478.1	1918965	1919040	-	76	protein_coding	tRNA-Asp&&-- && -	-
N1060_RS07745	993.917954468967	983.437577927558	1150.61616033134	658.035364152121	543.528598389157	532.167597409537	1042.65723090929	577.910519983605	0.851842542716563	2.06156049807492e-07	7.79661381245246e-07	N1060_RS07745	NZ_CP104478.1	1589539	1590429	-	891	protein_coding	deoxyribonuclease IV&&sp|Q2FGG6|END4_STAA3 Probable endonuclease 4 OS=Staphylococcus aureus (strain USA300) OX=367830 GN=nfo PE=3 SV=1 && PF01261:Xylose isomerase-like TIM barrel	-
N1060_RS03460	297.28353573349	200.587834591457	272.435569618782	110.575959050274	116.800826462351	116.838078277414	256.768979981243	114.738287930013	1.16100137679684	2.17496677165438e-07	8.21331896436593e-07	queC	NZ_CP104478.1	723156	723824	-	669	protein_coding	7-cyano-7-deazaguanine synthase QueC&&sp|A7WZJ4|QUEC_STAA1 7-cyano-7-deazaguanine synthase OS=Staphylococcus aureus (strain Mu3 / ATCC 700698) OX=418127 GN=queC PE=3 SV=1 && PF06508:Queuosine biosynthesis protein QueC	-
N1060_RS09690	778.882863621743	749.418437570858	603.749156114882	407.613339244147	309.926945464455	262.672467952143	710.683485769161	326.737584220249	1.12295716644815	2.17870821190765e-07	8.21527697063994e-07	rlmD	NZ_CP104478.1	1960381	1961742	-	1362	protein_coding	23S rRNA (uracil(1939)-C(5))-methyltransferase RlmD&&sp|Q5HEM5|Y1957_STAAC Uncharacterized RNA methyltransferase SACOL1957 OS=Staphylococcus aureus (strain COL) OX=93062 GN=SACOL1957 PE=3 SV=1 && PF05958:tRNA (Uracil-5-)-methyltransferase	-
N1060_RS09290	705.552924807482	572.975434920966	619.71607594602	1012.52887993094	1390.04547928461	1241.72439395559	632.748145224823	1214.76625105705	-0.941068524901669	2.23237334991924e-07	8.40519892015384e-07	fumC	NZ_CP104478.1	1906693	1908078	-	1386	protein_coding	class II fumarate hydratase&&sp|Q5HES4|FUMC_STAAC Fumarate hydratase class II OS=Staphylococcus aureus (strain COL) OX=93062 GN=fumC PE=3 SV=1 && PF10415:Fumarase C C-terminus|PF00206:Lyase	-
N1060_RS02520	394.39615740643	446.679390918938	383.206075947297	202.722591592169	129.52170855231	209.796841286452	408.093874757555	180.680380476977	1.17169143453577	2.23934915321318e-07	8.41902801112151e-07	rpmG	NZ_CP104478.1	532746	532889	+	144	protein_coding	50S ribosomal protein L33&&sp|A6TZ11|RL331_STAA2 50S ribosomal protein L33 1 OS=Staphylococcus aureus (strain JH1) OX=359787 GN=rpmG1 PE=3 SV=1 && PF00471:Ribosomal protein L33	-
N1060_RS06015	2637.89590707517	2486.91768998111	3385.98493669057	1539.3908024646	1513.78496870512	1611.85378061542	2836.93284458228	1555.00985059505	0.867174137691543	2.27300788790448e-07	8.53298542896689e-07	fabD	NZ_CP104478.1	1211824	1212750	+	927	protein_coding	ACP S-malonyltransferase&&sp|Q5HGK3|FABD_STAAC Malonyl CoA-acyl carrier protein transacylase OS=Staphylococcus aureus (strain COL) OX=93062 GN=fabD PE=3 SV=1 && PF00698:Acyl transferase domain	Acyl_transf_1
N1060_RS12060	1290.21054508335	1431.97426361123	1404.09101265064	830.40377090696	494.957957682041	581.631893322603	1375.42527378174	635.664540637201	1.11365227419242	2.34396548711292e-07	8.78642356860416e-07	mdeA	NZ_CP104478.1	2417390	2418829	-	1440	protein_coding	multidrug efflux MFS transporter MdeA&&sp|P94422|YCNB_BACSU Uncharacterized MFS-type transporter YcnB OS=Bacillus subtilis (strain 168) OX=224308 GN=ycnB PE=3 SV=1 && PF07690:Major Facilitator Superfamily	MFS_1
N1060_RS08140	4916.07873591281	3675.58633941197	4781.0945569362	2585.52610132258	2480.572007542	2390.49002490213	4457.58654408699	2485.52937792224	0.842732333633797	2.39216110062993e-07	8.94387704431094e-07	secDF	NZ_CP104478.1	1669094	1671373	-	2280	protein_coding	protein translocase subunit SecDF&&sp|O32047|SECDF_BACSU Protein translocase subunit SecDF OS=Bacillus subtilis (strain 168) OX=224308 GN=secDF PE=1 SV=2 && PF02355:Protein export membrane protein	-
N1060_RS03270	563.847772774519	602.692151156737	459.0489451452	311.130394582634	252.10475414646	224.294996985109	541.862956358819	262.510048571401	1.04768127418828	2.39298711032564e-07	8.94387704431094e-07	N1060_RS03270	NZ_CP104478.1	688353	688841	+	489	protein_coding	DUF456 domain-containing protein&&sp|P54486|YQGC_BACSU Uncharacterized protein YqgC OS=Bacillus subtilis (strain 168) OX=224308 GN=yqgC PE=4 SV=1 && PF04306:Protein of unknown function (DUF456)	-
N1060_RS11625	33.6921340497955	22.2875371768285	48.8986919828582	76.9695401232299	195.439006654825	213.208172039077	34.9594544031607	161.872239605711	-2.21498618057737	2.40830631526944e-07	8.9879543156981e-07	hutU	NZ_CP104478.1	2330974	2332635	-	1662	protein_coding	urocanate hydratase&&sp|Q5HDM6|HUTU_STAAC Urocanate hydratase OS=Staphylococcus aureus (strain COL) OX=93062 GN=hutU PE=3 SV=1 && PF01175:Urocanase Rossmann-like domain|PF17392:Urocanase C-terminal domain|PF17391:Urocanase N-terminal domain	Urocanase
N1060_RS09925	68.3752132187026	36.2172479123463	42.9110970461817	114.912271169893	186.187456043945	162.891043437855	49.1678527257436	154.663590217231	-1.65515063880864	2.46210917643832e-07	9.17531621453403e-07	lukG	NZ_CP104478.1	2008205	2009221	-	1017	protein_coding	bi-component leukocidin LukGH subunit G&&sp|Q2FFA3|LUKL1_STAA3 Uncharacterized leukocidin-like protein 1 OS=Staphylococcus aureus (strain USA300) OX=367830 GN=SAUSA300_1974 PE=3 SV=1 && PF07968:Leukocidin/Hemolysin toxin family	-
N1060_RS03215	2146.3871279958	1779.28838461681	3817.09177213128	899.784764820857	969.099926489603	1019.98789503495	2580.92242824796	962.957528781802	1.42214502717	2.62440251209061e-07	9.76584234061165e-07	N1060_RS03215	NZ_CP104478.1	676828	677835	+	1008	protein_coding	inorganic phosphate transporter&&sp|O34436|PIT_BACSU Probable low-affinity inorganic phosphate transporter OS=Bacillus subtilis (strain 168) OX=224308 GN=pit PE=3 SV=2 && PF01384:Phosphate transporter family	-
N1060_RS12925	298.274480852601	308.310930946128	262.456244724321	107.32372496056	106.392832025112	162.891043437855	289.68055217435	125.535866807842	1.19917086278682	2.76614144400843e-07	1.02782719253316e-06	N1060_RS12925	NZ_CP104478.1	2599462	2600283	-	822	protein_coding	NmrA/HSCARG family protein&&sp|Q54LJ8|NMRL1_DICDI NmrA-like family domain-containing protein DDB_G0286605 OS=Dictyostelium discoideum OX=44689 GN=DDB_G0286605 PE=2 SV=1 && PF05368:NmrA-like family	NmrA
N1060_RS06260	528.1737484865	546.973308214666	518.924894511965	325.223408971394	213.942107876583	222.589331608797	531.357317071044	253.918282818925	1.06642525619789	2.90601926963862e-07	1.07823043934627e-06	N1060_RS06260	NZ_CP104478.1	1270900	1271613	+	714	protein_coding	GntR family transcriptional regulator&&sp|O31761|YMFC_BACSU Uncharacterized HTH-type transcriptional regulator YmfC OS=Bacillus subtilis (strain 168) OX=224308 GN=ymfC PE=4 SV=1 && PF07702:UTRA domain|PF00392:Bacterial regulatory proteins, gntR family	UTRA
N1060_RS00560	307.192986924606	339.884941946635	412.146118141234	86.7262423923718	159.589248037667	159.47971268523	353.074682337491	135.26506770509	1.38218537815383	2.94507884435835e-07	1.09113458928335e-06	N1060_RS00560	NZ_CP104478.1	127696	128862	+	1167	protein_coding	O-antigen ligase&&-- && PF04932:O-Antigen ligase	-
N1060_RS11205	12099.439904353	9999.67501333706	14463.0355695421	5585.17001006874	6607.92002382052	6817.54450912153	12187.3834957441	6336.8781810036	0.943478998632484	3.02911382743729e-07	1.12064022440314e-06	rplC	NZ_CP104478.1	2251777	2252439	-	663	protein_coding	50S ribosomal protein L3&&sp|A7X5G3|RL3_STAA1 50S ribosomal protein L3 OS=Staphylococcus aureus (strain Mu3 / ATCC 700698) OX=418127 GN=rplC PE=3 SV=1 && PF00297:Ribosomal protein L3	-
N1060_RS07915	968.153381372065	1075.37366878198	923.08755273763	634.185647494219	514.617502730159	521.080772463505	988.871534297223	556.627974229294	0.82965199186562	3.08879410129245e-07	1.1410632122021e-06	rsfS	NZ_CP104478.1	1624949	1625302	-	354	protein_coding	ribosome silencing factor&&sp|Q9KD89|IOJAP_BACHD Ribosomal silencing factor RsfS OS=Bacillus halodurans (strain ATCC BAA-125 / DSM 18197 / FERM 7344 / JCM 9153 / C-125) OX=272558 GN=rsfS PE=1 SV=1 && PF02410:Ribosomal silencing factor during starvation	DUF143
N1060_RS10905	3.96378047644653	1.85729476473571	3.99172995778435	35.7745749868534	23.1288765271982	33.260474838096	3.27093506632219	30.7213087840492	-3.24528177044616	3.09880436466591e-07	1.14310453336229e-06	N1060_RS10905	NZ_CP104478.1	2210940	2211251	-	312	protein_coding	PTS lactose/cellobiose transporter subunit IIA&&sp|Q5HE14|PTLA_STAAC PTS system lactose-specific EIIA component OS=Staphylococcus aureus (strain COL) OX=93062 GN=lacF PE=3 SV=1 && PF02255:PTS system, Lactose/Cellobiose specific IIA subunit	-
N1060_RS00230	240.799663944127	226.589961297756	222.538945146477	374.006920317103	438.292210190405	490.378795689877	229.976190129453	434.225975399129	-0.918490865465391	3.12212842473733e-07	1.1500441263953e-06	N1060_RS00230	NZ_CP104478.1	50379	53531	+	3153	protein_coding	DEAD/DEAH box helicase&&-- && PF13087:AAA domain	-
N1060_RS06635	6607.62205423637	6212.65098804094	6304.93746832038	9377.2749586752	9487.46515145669	9394.8048927299	6375.07017019923	9419.84833428726	-0.56326904321767	3.18360572065215e-07	1.17099725569153e-06	tkt	NZ_CP104478.1	1338727	1340715	+	1989	protein_coding	transketolase&&sp|Q5HG77|TKT_STAAC Transketolase OS=Staphylococcus aureus (strain COL) OX=93062 GN=tkt PE=3 SV=1 && PF02779:Transketolase, pyrimidine binding domain|PF00456:Transketolase, thiamine diphosphate binding domain|PF02780:Transketolase, C-terminal domain	-
N1060_RS04600	739.245058857278	628.694277863037	656.639578055525	1063.48054733646	1289.4348663913	1152.17696169917	674.859638258613	1168.36412514231	-0.791738802525438	3.37376451995159e-07	1.23915356791882e-06	ygs	NZ_CP104478.1	917673	918050	+	378	protein_coding	S1 domain-containing post-transcriptional regulator Ygs&&sp|P80870|GS13_BACSU General stress protein 13 OS=Bacillus subtilis (strain 168) OX=224308 GN=yugI PE=1 SV=3 && PF00575:S1 RNA binding domain	S1
N1060_RS13650	624.295425040328	496.826349566802	674.602362865554	319.803018821871	293.736731895417	329.193417628335	598.574712490895	314.244389448541	0.928268867379736	3.49163350786606e-07	1.28060054842454e-06	rsmG	NZ_CP104478.1	2750098	2750817	-	720	protein_coding	16S rRNA (guanine(527)-N(7))-methyltransferase RsmG&&sp|Q2FDF0|RSMG_STAA3 Ribosomal RNA small subunit methyltransferase G OS=Staphylococcus aureus (strain USA300) OX=367830 GN=rsmG PE=3 SV=1 && PF02527:rRNA small subunit methyltransferase G	-
N1060_RS01880	21.8007926204559	25.0734793239321	20.9565822783678	62.8765257344695	68.2301857552346	81.0191053748493	22.6102847409186	70.7086056215178	-1.64725300865395	3.73799140481608e-07	1.36898564524083e-06	spn	NZ_CP104478.1	408537	408845	-	309	protein_coding	myeloperoxidase inhibitor SPIN&&-- && -	-
N1060_RS11860	791.765150170194	806.065927895297	639.674725734941	1577.33353351126	1261.68021455866	1293.74718793312	745.835267933478	1377.58697866768	-0.884908483227584	3.7893279936713e-07	1.38579584732685e-06	N1060_RS11860	NZ_CP104478.1	2377740	2378363	+	624	protein_coding	TetR/AcrR family transcriptional regulator&&-- && PF14278:Transcriptional regulator C-terminal region|PF00440:Bacterial regulatory proteins, tetR family	TetR_N
N1060_RS10925	9.90945119111633	2.78594214710356	5.98759493667652	22.7656386279976	60.1350789707152	78.4606073103804	6.2276627582988	53.7871083030311	-3.1226818456263	3.9033975176898e-07	1.4254670877638e-06	lacA	NZ_CP104478.1	2213733	2214161	-	429	protein_coding	galactose-6-phosphate isomerase subunit LacA&&sp|A7X579|LACA_STAA1 Galactose-6-phosphate isomerase subunit LacA OS=Staphylococcus aureus (strain Mu3 / ATCC 700698) OX=418127 GN=lacA PE=3 SV=1 && PF02502:Ribose/Galactose Isomerase	LacAB_rpiB
N1060_RS11125	7827.47549586278	5635.03231620814	7014.46746831654	3957.96888718187	3556.06476605672	3847.12825627311	6825.65842679582	3787.05396983723	0.849802916048433	3.97411178506789e-07	1.44921472677225e-06	rplR	NZ_CP104478.1	2244751	2245110	-	360	protein_coding	50S ribosomal protein L18&&sp|A7X5D9|RL18_STAA1 50S ribosomal protein L18 OS=Staphylococcus aureus (strain Mu3 / ATCC 700698) OX=418127 GN=rplR PE=3 SV=1 && PF00861:Ribosomal L18 of archaea, bacteria, mitoch. and chloroplast	-
N1060_RS00845	20.8098475013443	22.2875371768285	32.9317721517209	57.4561355849463	115.644382635991	127.924903223446	25.3430522766312	100.341807148128	-1.98936523403047	3.99660242898513e-07	1.45369326725171e-06	uhpT	NZ_CP104478.1	199509	200888	+	1380	protein_coding	hexose-6-phosphate:phosphate antiporter&&sp|P27670|UHPT_SALTY Hexose-6-phosphate:phosphate antiporter OS=Salmonella typhimurium (strain LT2 / SGSC1412 / ATCC 700720) OX=99287 GN=uhpT PE=2 SV=2 && PF07690:Major Facilitator Superfamily	MFS_1
N1060_RS10900	46.5744205982467	39.0031900594499	54.8862869195348	87.8103204222764	205.847001092064	226.853495049578	46.8212991924105	173.503605521306	-1.89257322598755	3.99779905980168e-07	1.45369326725171e-06	N1060_RS10900	NZ_CP104478.1	2209222	2210934	-	1713	protein_coding	lactose-specific PTS transporter subunit EIIC&&sp|Q5HE15|PTLCB_STAAC PTS system lactose-specific EIICB component OS=Staphylococcus aureus (strain COL) OX=93062 GN=lacE PE=3 SV=2 && PF02302:PTS system, Lactose/Cellobiose specific IIB subunit|PF02378:Phosphotransferase system, EIIC	PTS_IIB
N1060_RS02090	43.6015852409118	46.4323691183927	18.9607172994756	91.0625545119904	160.745691864027	168.860872254949	36.3315572195934	140.223039543656	-1.9473897962122	4.12701270690244e-07	1.4985406538311e-06	N1060_RS02090	NZ_CP104478.1	449240	449332	+	93	protein_coding	tRNA-Ser&&-- && -	-
N1060_RS00100	694.652528497254	660.268288863544	739.46797467955	1097.0869662635	1132.15850600635	1095.0371715927	698.129597346783	1108.09421462085	-0.666567295807807	4.18526484537861e-07	1.51753059614083e-06	yycF	NZ_CP104478.1	24952	25653	+	702	protein_coding	response regulator YycF&&sp|A7WWQ5|WALR_STAA1 Transcriptional regulatory protein WalR OS=Staphylococcus aureus (strain Mu3 / ATCC 700698) OX=418127 GN=walR PE=3 SV=2 && PF00072:Response regulator receiver domain|PF00486:Transcriptional regulatory protein, C terminal	Response_reg
N1060_RS07715	251.700060254355	200.587834591457	192.600970463095	108.407802990465	52.0399721861959	71.6379458051299	214.962955102969	77.3619069939302	1.47375292789491	4.31667797053561e-07	1.56295627086581e-06	rpmG	NZ_CP104478.1	1583993	1584142	-	150	protein_coding	50S ribosomal protein L33&&sp|Q5HFK9|RL331_STAAC 50S ribosomal protein L33 1 OS=Staphylococcus aureus (strain COL) OX=93062 GN=rpmG1 PE=3 SV=1 && PF00471:Ribosomal protein L33	-
N1060_RS01620	70.3571034569259	60.3620798539105	74.8449367084565	22.7656386279976	21.9724327008383	21.3208172039077	68.5213733397643	22.0196295109145	1.63862543343972	4.40685688656343e-07	1.59334442607804e-06	N1060_RS01620	NZ_CP104478.1	362515	362718	+	204	protein_coding	DUF951 domain-containing protein&&sp|C0H3V8|YYZM_BACSU Uncharacterized protein YyzM OS=Bacillus subtilis (strain 168) OX=224308 GN=yyzM PE=4 SV=1 && PF06107:Bacterial protein of unknown function (DUF951)	-
N1060_RS00905	5.9456707146698	4.64323691183927	5.98759493667652	24.9337946878069	43.9448654016765	40.0831363433465	5.5255008543952	36.3205988109433	-2.72086182743271	4.57754688018371e-07	1.65271487217964e-06	N1060_RS00905	NZ_CP104478.1	217105	218316	-	1212	protein_coding	acyl-CoA dehydrogenase family protein&&sp|Q96329|ACOX4_ARATH Acyl-coenzyme A oxidase 4, peroxisomal OS=Arabidopsis thaliana OX=3702 GN=ACX4 PE=1 SV=1 && PF00441:Acyl-CoA dehydrogenase, C-terminal domain|PF02771:Acyl-CoA dehydrogenase, N-terminal domain|PF02770:Acyl-CoA dehydrogenase, middle domain	-
N1060_RS07760	319.084328353946	433.678327565788	513.935232064735	171.284328724934	173.466573953986	215.766670103546	422.232629328156	186.839190927489	1.17363911756024	4.86168128707367e-07	1.75281833108215e-06	N1060_RS07760	NZ_CP104478.1	1593002	1593679	-	678	protein_coding	tRNA (adenine(22)-N(1))-methyltransferase TrmK&&sp|P54471|TRMK_BACSU tRNA (adenine(22)-N(1))-methyltransferase OS=Bacillus subtilis (strain 168) OX=224308 GN=trmK PE=1 SV=2 && PF04816:tRNA (adenine(22)-N(1))-methyltransferase	-
N1060_RS01180	1134.63216138282	1061.44395804646	806.329451472438	1874.37091370513	1771.67194198338	1843.82427179394	1000.80185696724	1829.95570916082	-0.870589078354725	4.88852417096204e-07	1.76000679544947e-06	esxA	NZ_CP104478.1	275128	275421	+	294	protein_coding	WXG100 family type VII secretion effector EsxA&&sp|A0A0H2XI99|ESXA_STAA3 Type VII secretion system extracellular protein A OS=Staphylococcus aureus (strain USA300) OX=367830 GN=esxA PE=1 SV=1 && PF06013:Proteins of 100 residues with WXG	-
N1060_RS11040	5925.85181228756	4907.90141581411	5098.43708858006	3405.0890919305	3138.58854474079	3285.96434746626	5310.73010556058	3276.54732804585	0.696665366132778	4.94139621133546e-07	1.77653299614867e-06	rpsI	NZ_CP104478.1	2233963	2234355	-	393	protein_coding	30S ribosomal protein S9&&sp|Q2FES2|RS9_STAA3 30S ribosomal protein S9 OS=Staphylococcus aureus (strain USA300) OX=367830 GN=rpsI PE=3 SV=1 && PF00380:Ribosomal protein S9/S16	-
N1060_RS04130	9.90945119111633	6.50053167657498	3.99172995778435	40.1108871064719	30.0675394853576	55.4341247301601	6.80057094182522	41.8708504406632	-2.63015864388126	4.96673655474806e-07	1.78312837719054e-06	N1060_RS04130	NZ_CP104478.1	849826	850500	+	675	protein_coding	putative HNHc nuclease&&-- && PF16784:Putative HNHc nuclease	-
N1060_RS04740	4298.71992670626	5221.78423105444	5151.3275105207	2894.48833984541	2937.36731895417	3126.48463478103	4890.6105560938	2986.11343119353	0.711637920994936	5.03982828869751e-07	1.80682451587763e-06	fabF	NZ_CP104478.1	954227	955471	+	1245	protein_coding	beta-ketoacyl-ACP synthase II&&sp|Q5HHA1|FABF_STAAC 3-oxoacyl-[acyl-carrier-protein] synthase 2 OS=Staphylococcus aureus (strain COL) OX=93062 GN=fabF PE=1 SV=1 && PF00109:Beta-ketoacyl synthase, N-terminal domain|PF02801:Beta-ketoacyl synthase, C-terminal domain	ketoacyl-synt
N1060_RS08065	377.550090381532	546.973308214666	435.098565398494	1037.46267461875	900.869740734369	796.545730737992	453.207321331564	911.626048697036	-1.00726965575001	5.15157714510852e-07	1.84429355939348e-06	N1060_RS08065	NZ_CP104478.1	1653726	1654739	+	1014	protein_coding	LLM class flavin-dependent oxidoreductase&&sp|P96651|YDDN_BACSU Uncharacterized protein YddN OS=Bacillus subtilis (strain 168) OX=224308 GN=yddN PE=4 SV=1 && PF00296:Luciferase-like monooxygenase	-
N1060_RS13045	160.533109296084	165.299234061478	175.636118142511	275.35581959578	333.055821991654	340.280242574367	167.156153833358	316.230628053934	-0.920831602687315	5.28411064197803e-07	1.88908808224432e-06	budA	NZ_CP104478.1	2619108	2619812	-	705	protein_coding	acetolactate decarboxylase&&sp|P95676|ALDC_LACLA Alpha-acetolactate decarboxylase OS=Lactococcus lactis subsp. lactis (strain IL1403) OX=272623 GN=aldB PE=3 SV=1 && PF03306:Alpha-acetolactate decarboxylase	-
N1060_RS00110	1103.91286269036	1002.93917295728	1575.73540083537	2619.13252024963	2440.09647361941	2364.05221156929	1227.52914549434	2474.42706847944	-1.01145236477485	5.65331700682713e-07	2.01825000705915e-06	yycH	NZ_CP104478.1	27485	28819	+	1335	protein_coding	two-component system activity regulator YycH&&-- && PF07435:YycH protein	-
N1060_RS00015	182.33390191654	199.659187209089	161.665063290266	338.23234533025	321.491383728055	424.710678701842	181.219384138632	361.478135920049	-0.997902443617679	5.70901678977732e-07	2.03528444715278e-06	yaaA	NZ_CP104478.1	3697	3942	+	246	protein_coding	S4 domain-containing protein YaaA&&sp|P05650|RLBA_BACSU Probable ribosome maturation protein RlbA OS=Bacillus subtilis (strain 168) OX=224308 GN=rlbA PE=4 SV=1 && PF13275:S4 domain	-
N1060_RS04455	105.040182625833	99.3652699133604	101.789113923501	48.7835113457091	28.9110956589977	35.818972902565	102.064855487565	37.8378599690906	1.43087797840381	5.75504833115418e-07	2.04882935699888e-06	N1060_RS04455	NZ_CP104478.1	893255	893521	-	267	protein_coding	DUF3055 domain-containing protein&&-- && PF11256:Protein of unknown function (DUF3055)	-
N1060_RS02160	96.1216765538284	86.3642065602104	93.8056540079321	186.461421143599	180.405236912146	182.50619526545	92.097179040657	183.124284440398	-0.992299803666762	5.99370668459589e-07	2.13081706262691e-06	N1060_RS02160	NZ_CP104478.1	464669	466006	+	1338	protein_coding	aminotransferase class V-fold PLP-dependent enzyme&&sp|P37536|YAAO_BACSU Uncharacterized protein YaaO OS=Bacillus subtilis (strain 168) OX=224308 GN=yaaO PE=3 SV=1 && PF01276:Orn/Lys/Arg decarboxylase, major domain|PF03711:Orn/Lys/Arg decarboxylase, C-terminal domain	-
N1060_RS04255	34.6830791689071	39.9318374418177	46.9028270039661	81.3058522428485	137.616815336829	150.09855311551	40.5059145382303	123.007073565063	-1.60535063754282	6.03396445278863e-07	2.14214141924209e-06	N1060_RS04255	NZ_CP104478.1	860819	861814	+	996	protein_coding	minor capsid protein&&-- && PF04233:Phage Mu protein F like protein	-
N1060_RS13445	56.4838717893631	138.36845997281	65.8635443034417	19.5134045382836	23.1288765271982	12.7924903223446	86.9052920218717	18.4782571292755	2.24955568541158	6.19427835985e-07	2.1959965979496e-06	N1060_RS13445	NZ_CP104478.1	2715543	2715722	-	180	protein_coding	hypothetical protein&&-- && -	-
N1060_RS11150	5972.42623288581	4044.25935021201	5643.30822781762	2855.46153076884	2540.70708651272	2817.75920166844	5219.99793697181	2737.97593965	0.930802535315101	6.35901274577559e-07	2.2512671512475e-06	rplX	NZ_CP104478.1	2246906	2247223	-	318	protein_coding	50S ribosomal protein L24&&sp|A7X5E7|RL24_STAA1 50S ribosomal protein L24 OS=Staphylococcus aureus (strain Mu3 / ATCC 700698) OX=418127 GN=rplX PE=3 SV=1 && PF17136:Ribosomal proteins 50S L24/mitochondrial 39S L24|PF00467:KOW motif	KOW
N1060_RS11135	7054.53830295571	4998.90885928616	6241.06978899583	3549.27146990781	3114.30322438723	3417.30058144233	6098.17231707923	3360.29175857913	0.859687142212275	6.44794234172861e-07	2.27958460874705e-06	rpsH	NZ_CP104478.1	2245702	2246100	-	399	protein_coding	30S ribosomal protein S8&&sp|A7X5E2|RS8_STAA1 30S ribosomal protein S8 OS=Staphylococcus aureus (strain Mu3 / ATCC 700698) OX=418127 GN=rpsH PE=3 SV=1 && PF00410:Ribosomal protein S8	-
N1060_RS04925	545.019815511398	532.11495009678	697.554810122815	262.346883236925	267.138523889139	348.80856945593	591.563191910331	292.764658860665	1.01185946647657	6.58329810438671e-07	2.32421424765675e-06	N1060_RS04925	NZ_CP104478.1	995223	997547	+	2325	protein_coding	S1C family serine protease&&sp|Q2FZP2|HTRAL_STAA8 Serine protease HtrA-like OS=Staphylococcus aureus (strain NCTC 8325 / PS 47) OX=93061 GN=SAOUHSC_00958 PE=3 SV=2 && PF13180:PDZ domain|PF13365:Trypsin-like peptidase domain	-
N1060_RS05960	446.916248719346	424.391853742109	658.635443034417	239.581244608927	219.724327008383	250.732810317955	509.981181831958	236.679460645088	1.10612072948946	6.59410603225517e-07	2.32480999671071e-06	N1060_RS05960	NZ_CP104478.1	1199638	1200381	+	744	protein_coding	protein-serine/threonine phosphatase Stp1&&sp|Q8Y678|STP1_LISMO Serine/threonine phosphatase stp OS=Listeria monocytogenes serovar 1/2a (strain ATCC BAA-679 / EGD-e) OX=169963 GN=stp PE=1 SV=1 && PF13672:Protein phosphatase 2C	-
N1060_RS05605	659.969449328347	762.419500924008	746.453502105673	1221.75593970254	1159.91315783899	1124.03348299001	722.947484119343	1168.56752684385	-0.692380980403794	6.99620135635164e-07	2.46316536703596e-06	racE	NZ_CP104478.1	1130279	1131079	+	801	protein_coding	glutamate racemase&&sp|A7X179|MURI_STAA1 Glutamate racemase OS=Staphylococcus aureus (strain Mu3 / ATCC 700698) OX=418127 GN=murI PE=3 SV=1 && PF01177:Asp/Glu/Hydantoin racemase	Asp_Glu_race
N1060_RS10105	198.189023822327	175.514355267524	198.588565399771	74.8013840634207	91.3590622824328	102.339922578757	190.763981496541	89.5001229748702	1.08673603889757	7.02775202253436e-07	2.46975680746258e-06	tsaE	NZ_CP104478.1	2043345	2043806	-	462	protein_coding	tRNA (adenosine(37)-N6)-threonylcarbamoyltransferase complex ATPase subunit type 1 TsaE&&sp|O05515|TSAE_BACSU tRNA threonylcarbamoyladenosine biosynthesis protein TsaE OS=Bacillus subtilis (strain 168) OX=224308 GN=tsaE PE=1 SV=1 && PF02367:Threonylcarbamoyl adenosine biosynthesis protein TsaE	-
N1060_RS00545	379.531980619755	374.244895094245	596.76362868876	108.407802990465	193.126119002105	193.593020211482	450.180168134253	165.042314068017	1.44613059857613	7.03430146025041e-07	2.46975680746258e-06	cap8G	NZ_CP104478.1	124815	125939	+	1125	protein_coding	type 8 capsular polysaccharide synthesis protein Cap8G&&sp|Q58899|WECB_METJA UDP-N-acetylglucosamine 2-epimerase OS=Methanocaldococcus jannaschii (strain ATCC 43067 / DSM 2661 / JAL-1 / JCM 10045 / NBRC 100440) OX=243232 GN=wecB PE=1 SV=1 && PF02350:UDP-N-acetylglucosamine 2-epimerase	-
N1060_RS06110	45.5834754791351	39.9318374418177	41.9131645567356	7.58854620933253	11.5644382635991	9.3811595697194	42.4761591592295	9.51138134755034	2.16339454473355	7.08899132070134e-07	2.48553492110973e-06	dprA	NZ_CP104478.1	1233947	1234819	+	873	protein_coding	DNA-processing protein DprA&&sp|P39813|DPRA_BACSU DNA processing protein DprA OS=Bacillus subtilis (strain 168) OX=224308 GN=dprA PE=1 SV=2 && PF02481:DNA recombination-mediator protein A	SMF
N1060_RS09570	3021.39166817137	3135.11356287388	2719.36603374059	1532.88633428517	1930.10474619469	1791.8014778164	2958.62375492861	1751.59751943209	0.756328981271046	7.27605511010865e-07	2.54761874665755e-06	N1060_RS09570	NZ_CP104478.1	1941112	1941627	-	516	protein_coding	type 1 glutamine amidotransferase domain-containing protein&&sp|P0A0K1|Y1692_STAAN Uncharacterized protein SA1692 OS=Staphylococcus aureus (strain N315) OX=158879 GN=SA1692 PE=3 SV=1 && PF01965:DJ-1/PfpI family	DJ-1_PfpI
N1060_RS05125	2548.71084635512	2785.94214710356	2797.20476791738	1726.9363016381	1085.90075295195	1121.47498492555	2710.61925379202	1311.4373465052	1.04772082373393	7.45361017939251e-07	2.6062074550441e-06	N1060_RS05125	NZ_CP104478.1	1031326	1032543	-	1218	protein_coding	polyisoprenyl-teichoic acid--peptidoglycan teichoic acid transferase&&sp|P52078|Y997_STAA8 Uncharacterized protein SAOUHSC_00997 OS=Staphylococcus aureus (strain NCTC 8325 / PS 47) OX=93061 GN=SAOUHSC_00997 PE=3 SV=2 && PF03816:Cell envelope-related transcriptional attenuator domain	-
N1060_RS08905	393.405212287318	262.807209210103	876.184725733664	1235.8489540913	2632.06614879515	2415.22217285867	510.799049077028	2094.37909191504	-2.03599751009395	7.56177617507482e-07	2.64040650277613e-06	pckA	NZ_CP104478.1	1837923	1839515	+	1593	protein_coding	phosphoenolpyruvate carboxykinase (ATP)&&sp|A7X3N3|PCKA_STAA1 Phosphoenolpyruvate carboxykinase (ATP) OS=Staphylococcus aureus (strain Mu3 / ATCC 700698) OX=418127 GN=pckA PE=3 SV=1 && PF01293:Phosphoenolpyruvate carboxykinase	-
N1060_RS06400	281.428413827704	322.240641681645	444.079957803509	162.611704485697	137.616815336829	169.713704943105	349.249671104286	156.647408255211	1.15439360287101	7.72719175816578e-07	2.69447493728653e-06	hflX	NZ_CP104478.1	1301857	1303095	+	1239	protein_coding	GTPase HflX&&sp|D3FTV4|HFLX_ALKPO GTPase HflX OS=Alkalihalobacillus pseudofirmus (strain ATCC BAA-2126 / JCM 17055 / OF4) OX=398511 GN=hflX PE=3 SV=1 && PF13167:GTP-binding GTPase N-terminal|PF16360:GTP-binding GTPase Middle Region|PF01926:50S ribosome-binding GTPase	-
N1060_RS09785	379.531980619755	236.805082503803	285.408691981581	553.963873281275	661.485868677868	694.205808159235	300.58191836838	636.551850039459	-1.08350794727465	7.92437451779379e-07	2.75945773850497e-06	N1060_RS09785	NZ_CP104478.1	1982882	1983958	+	1077	protein_coding	nitric oxide synthase oxygenase&&sp|Q5HEK7|NOSO_STAAC Nitric oxide synthase oxygenase OS=Staphylococcus aureus (strain COL) OX=93062 GN=nos PE=3 SV=1 && PF02898:Nitric oxide synthase, oxygenase domain	-
N1060_RS01515	104.049237506721	100.293917295728	76.8408016873487	189.713655233313	215.098551702943	188.476024082544	93.7279854965994	197.762743672933	-1.07510618181557	8.02754509543923e-07	2.79157059321618e-06	N1060_RS01515	NZ_CP104478.1	339371	340366	-	996	protein_coding	YeiH family protein&&sp|Q5HIV4|Y411_STAAC UPF0324 membrane protein SACOL0411 OS=Staphylococcus aureus (strain COL) OX=93062 GN=SACOL0411 PE=3 SV=1 && PF03601:Conserved hypothetical protein 698	-
N1060_RS09500	415.206004907774	524.685771037838	424.121308014587	748.013840634207	824.544448194615	816.160882565587	454.671027986733	796.239723798136	-0.807947699256315	8.73020990584382e-07	3.03178542915475e-06	N1060_RS09500	NZ_CP104478.1	1926557	1927507	-	951	protein_coding	phosphoglycerate dehydrogenase&&sp|C6DJ88|GHRB_PECCP Glyoxylate/hydroxypyruvate reductase B OS=Pectobacterium carotovorum subsp. carotovorum (strain PC1) OX=561230 GN=ghrB PE=3 SV=1 && PF02826:D-isomer specific 2-hydroxyacid dehydrogenase, NAD binding domain|PF00389:D-isomer specific 2-hydroxyacid dehydrogenase, catalytic domain	2-Hacid_dh_C
N1060_RS06615	1015.71874708942	982.50893054519	1421.05586497123	628.765257344695	575.909025527234	557.752578054226	1139.76118086861	587.475620308718	0.956274564246423	8.88468310235991e-07	3.08123227590686e-06	N1060_RS06615	NZ_CP104478.1	1335836	1336852	+	1017	protein_coding	CAP domain-containing protein&&sp|O34586|YLBC_BACSU Uncharacterized membrane protein YlbC OS=Bacillus subtilis (strain 168) OX=224308 GN=ylbC PE=4 SV=1 && PF14504:CAP-associated N-terminal|PF00188:Cysteine-rich secretory protein family	SCP
N1060_RS01715	7808.64753859966	7925.07676112727	8442.50886071389	5242.60135261887	5439.91175919701	5597.14093236985	8058.74438681361	5426.55134806191	0.570446304302142	8.95567284753459e-07	3.10163180548447e-06	ahpC	NZ_CP104478.1	374986	375555	-	570	protein_coding	alkyl hydroperoxide reductase subunit C&&sp|Q2FJN4|AHPC_STAA3 Alkyl hydroperoxide reductase C OS=Staphylococcus aureus (strain USA300) OX=367830 GN=ahpC PE=3 SV=1 && PF00578:AhpC/TSA family	-
N1060_RS03865	205.125639656108	184.800829091203	289.400421939365	60.7083696746602	93.6719499351526	103.192755266913	226.442296895559	85.8576916255754	1.39488309553823	9.41232772915862e-07	3.25536273834808e-06	N1060_RS03865	NZ_CP104478.1	810198	810728	+	531	protein_coding	N-acetyltransferase&&-- && PF00583:Acetyltransferase (GNAT) family	Acetyltransf_1
N1060_RS04900	1158.4148442415	1215.59942351952	1161.59341771524	753.43423078373	797.946240188337	735.141777190738	1178.53589515875	762.174082720935	0.629479857289174	9.64111972184191e-07	3.32997481991532e-06	N1060_RS04900	NZ_CP104478.1	989004	990179	-	1176	protein_coding	diglucosyl diacylglycerol synthase&&sp|Q2FI60|UGTP_STAA3 Processive diacylglycerol beta-glucosyltransferase OS=Staphylococcus aureus (strain USA300) OX=367830 GN=ugtP PE=3 SV=1 && PF04101:Glycosyltransferase family 28 C-terminal domain|PF06925:Monogalactosyldiacylglycerol (MGDG) synthase	-
N1060_RS04835	137.741371556517	135.582517825707	137.71468354356	228.740464309881	267.138523889139	277.1706236508	137.012857641928	257.68320394994	-0.912586947590445	1.00732850108932e-06	3.47453362554355e-06	N1060_RS04835	NZ_CP104478.1	975167	975760	-	594	protein_coding	CYTH domain-containing protein&&-- && PF01928:CYTH domain	-
N1060_RS07265	139.72326179474	134.653870443339	143.702278480236	266.683195356543	237.070984403781	265.230966016612	139.359803572772	256.328381925645	-0.88065529477609	1.01526574668948e-06	3.49717890312364e-06	aroB	NZ_CP104478.1	1504666	1505730	-	1065	protein_coding	3-dehydroquinate synthase&&sp|Q2FYH0|AROB_STAA8 3-dehydroquinate synthase OS=Staphylococcus aureus (strain NCTC 8325 / PS 47) OX=93061 GN=aroB PE=3 SV=1 && PF01761:3-dehydroquinate synthase	-
N1060_RS12355	29.728353573349	42.7177795889213	40.9152320672896	4.33631211961859	9.25155061087927	0.852832688156309	37.7871217431866	4.81356513955139	3.04818032363834	1.01759413583844e-06	3.50046889642668e-06	cntK	NZ_CP104478.1	2481230	2482051	-	822	protein_coding	histidine racemase CntK&&sp|A0A0H3JU78|CNTK_STAAM Histidine racemase OS=Staphylococcus aureus (strain Mu50 / ATCC 700699) OX=158878 GN=cntK PE=1 SV=1 && -	-
N1060_RS00555	358.722133118411	317.597404769806	580.796708857622	105.155568900751	178.092349259426	171.419370319418	419.03874891528	151.555762826532	1.46604696519089	1.02499357078054e-06	3.52117063601025e-06	N1060_RS00555	NZ_CP104478.1	126573	127682	+	1110	protein_coding	glycosyltransferase&&-- && PF13439:Glycosyltransferase Family 4	-
N1060_RS10840	347.821736808183	308.310930946128	384.204008436743	555.047951311179	640.669879803389	723.20211955655	346.778892063685	639.639983557039	-0.884672705627862	1.03970611376254e-06	3.56690563119879e-06	sfaB	NZ_CP104478.1	2193603	2195360	-	1758	protein_coding	staphyloferrin A synthetase SfaB&&sp|Q2G1N1|SBNC_STAA8 Staphyloferrin B synthase OS=Staphylococcus aureus (strain NCTC 8325 / PS 47) OX=93061 GN=sbnC PE=1 SV=1 && PF04183:IucA / IucC family|PF06276:Ferric iron reductase FhuF-like transporter	-
N1060_RS08005	1454.70743485588	1563.84219190747	1604.67544302931	1029.87412840941	765.565813050259	760.726757835427	1541.07502326422	852.0555664317	0.855371873638111	1.04588285641076e-06	3.5832733884288e-06	udk	NZ_CP104478.1	1639741	1640364	-	624	protein_coding	uridine kinase&&sp|A7X320|URK_STAA1 Uridine kinase OS=Staphylococcus aureus (strain Mu3 / ATCC 700698) OX=418127 GN=udk PE=3 SV=1 && PF00485:Phosphoribulokinase / Uridine kinase family	-
N1060_RS08865	2106.74932323133	2898.30848037007	1636.60928269158	6159.7313659182	4525.16469254632	4428.76014959571	2213.88902876433	5037.88540268675	-1.1860826894028	1.11948148330248e-06	3.83027959857453e-06	N1060_RS08865	NZ_CP104478.1	1829951	1830664	-	714	protein_coding	transaldolase&&sp|Q8R8S6|TAL_CALS4 Probable transaldolase OS=Caldanaerobacter subterraneus subsp. tengcongensis (strain DSM 15242 / JCM 11007 / NBRC 100824 / MB4) OX=273068 GN=tal PE=3 SV=1 && PF00923:Transaldolase/Fructose-6-phosphate aldolase	-
N1060_RS09615	2045.31072584641	2466.48744756902	2043.76573838559	1336.66821087243	836.108886458214	756.462594394646	2185.18797060034	976.413230575096	1.16273684235023	1.14216650486904e-06	3.90265740068524e-06	vraR	NZ_CP104478.1	1948137	1948766	-	630	protein_coding	two-component system response regulator VraR&&sp|Q2FX09|VRAR_STAA8 Response regulator protein VraR OS=Staphylococcus aureus (strain NCTC 8325 / PS 47) OX=93061 GN=vraR PE=1 SV=1 && PF00072:Response regulator receiver domain|PF00196:Bacterial regulatory proteins, luxR family	Response_reg
N1060_RS05115	105.040182625833	115.152275413614	139.710548522452	53.1198234653277	49.7270845334761	49.4642959130659	119.967668853966	50.7704013039566	1.24109215249112	1.1517198601112e-06	3.93003202600194e-06	N1060_RS05115	NZ_CP104478.1	1030219	1030653	-	435	protein_coding	GNAT family N-acetyltransferase&&sp|P0A0M9|ATSE_STAA8 Putative acetyltransferase SAOUHSC_00995 OS=Staphylococcus aureus (strain NCTC 8325 / PS 47) OX=93061 GN=SAOUHSC_00995 PE=3 SV=1 && PF13673:Acetyltransferase (GNAT) domain	-
N1060_RS00745	520.246187533607	484.75393359602	478.009662444675	735.004904275351	927.467948740646	992.697249013943	494.336594524767	885.056700676647	-0.84095820163631	1.16016747775304e-06	3.95356537539103e-06	N1060_RS00745	NZ_CP104478.1	173476	176265	+	2790	protein_coding	type I restriction endonuclease subunit R&&sp|Q5HJH8|HSDR_STAAC Type-1 restriction enzyme R protein OS=Staphylococcus aureus (strain COL) OX=93062 GN=hsdR PE=3 SV=1 && PF04313:Type I restriction enzyme R protein N terminus (HSDR_N)|PF18766:SWI2/SNF2 ATPase|PF12008:Type I restriction and modification enzyme - subunit R C terminal	-
N1060_RS09210	1618.2133795093	1722.64089429237	1554.778818557	1099.25512232331	981.820808579562	880.976166865467	1631.87769745289	987.350699256114	0.725708465150167	1.16629840993786e-06	3.96915173155088e-06	N1060_RS09210	NZ_CP104478.1	1889524	1890747	-	1224	protein_coding	ABC transporter permease&&sp|P55340|ECSB_BACSU Protein EcsB OS=Bacillus subtilis (strain 168) OX=224308 GN=ecsB PE=4 SV=1 && PF05975:Bacterial ABC transporter protein EcsB	-
N1060_RS03295	259.627621207248	297.167162357713	207.569957804786	119.248583289511	131.83459620503	120.24940903004	254.788247123249	123.777529508193	1.04348527433548	1.28143826161727e-06	4.3551815051499e-06	N1060_RS03295	NZ_CP104478.1	691178	691720	+	543	protein_coding	GNAT family N-acetyltransferase&&sp|Q9HX72|ATSE3_PSEAE Acetyltransferase PA3944 OS=Pseudomonas aeruginosa (strain ATCC 15692 / DSM 22644 / CIP 104116 / JCM 14847 / LMG 12228 / 1C / PRS 101 / PAO1) OX=208964 GN=PA3944 PE=1 SV=1 && PF13302:Acetyltransferase (GNAT) domain	-
N1060_RS13575	240.799663944127	278.594214710356	218.547215188693	403.277027124529	508.83528359836	464.793815045188	245.980364614392	458.968708589359	-0.898956458406173	1.30914161254578e-06	4.44341141195633e-06	N1060_RS13575	NZ_CP104478.1	2740008	2740802	+	795	protein_coding	arylamine N-acetyltransferase&&sp|P77567|NHOA_ECOLI Arylamine N-acetyltransferase OS=Escherichia coli (strain K12) OX=83333 GN=nhoA PE=1 SV=1 && PF00797:N-acetyltransferase	Acetyltransf_2
N1060_RS06995	1473.535392119	1077.23096354671	2272.29227846874	2919.42213453321	5878.20396938741	5452.15937538328	1607.68621137815	4749.9284931013	-1.56303615633569	1.33308680812839e-06	4.51816832517899e-06	N1060_RS06995	NZ_CP104478.1	1419277	1422075	-	2799	protein_coding	2-oxoglutarate dehydrogenase E1 component&&sp|Q2FH25|ODO1_STAA3 2-oxoglutarate dehydrogenase E1 component OS=Staphylococcus aureus (strain USA300) OX=367830 GN=odhA PE=3 SV=1 && PF16870:2-oxoglutarate dehydrogenase C-terminal|PF00676:Dehydrogenase E1 component|PF02779:Transketolase, pyrimidine binding domain	-
N1060_RS02660	1622.17715998574	1847.07964352966	1309.28742615327	3020.24139131435	2680.63678950227	2818.6120343566	1592.84807655622	2839.8300717244	-0.834057831096859	1.3347119454138e-06	4.51816832517899e-06	sdrD	NZ_CP104478.1	566317	570426	+	4110	protein_coding	MSCRAMM family adhesin SdrD&&sp|O86488|SDRD_STAAE Serine-aspartate repeat-containing protein D OS=Staphylococcus aureus (strain Newman) OX=426430 GN=sdrD PE=1 SV=1 && PF00746:LPXTG cell wall anchor motif|PF10425:C-terminus of bacterial fibrinogen-binding adhesin|PF17961:Bacterial Ig domain|PF04650:YSIRK type signal peptide|PF17210:SdrD B-like domain	YSIRK_signal
N1060_RS01575	137.741371556517	128.153338766764	132.725021096329	56.3720575550416	69.3866295815945	43.4944670959717	132.873243806537	56.417718077536	1.24705815770624	1.3375599985049e-06	4.51844339692159e-06	N1060_RS01575	NZ_CP104478.1	349912	351045	-	1134	protein_coding	low temperature requirement protein A&&-- && PF06772:Bacterial low temperature requirement A protein (LtrA)	-
N1060_RS07735	397.368992763765	417.891322065534	451.065485229631	267.767273386448	197.751894307544	200.415681716733	422.108600019643	221.978283136908	0.928338096694413	1.3383384718226e-06	4.51844339692159e-06	N1060_RS07735	NZ_CP104478.1	1587723	1588586	-	864	protein_coding	metal ABC transporter permease&&sp|O34610|ZNUB_BACSU High-affinity zinc uptake system membrane protein ZnuB OS=Bacillus subtilis (strain 168) OX=224308 GN=znuB PE=1 SV=1 && PF00950:ABC 3 transport family	ABC-3
N1060_RS06605	278.455578470369	411.390790388959	701.546540080599	84.5580863325625	148.024809774068	173.977868383887	463.797636313309	135.520254830173	1.77275209432668	1.34965524814653e-06	4.55062331683269e-06	guaC	NZ_CP104478.1	1334837	1335814	+	978	protein_coding	GMP reductase&&sp|Q2FH96|GUAC_STAA3 GMP reductase OS=Staphylococcus aureus (strain USA300) OX=367830 GN=guaC PE=3 SV=1 && PF00478:IMP dehydrogenase / GMP reductase domain	-
N1060_RS12030	193.234298226768	159.727349767271	181.623713079188	298.121458223778	333.055821991654	341.133075262523	178.195120357742	324.103451825985	-0.864433714151416	1.42861391106259e-06	4.81048462258724e-06	N1060_RS12030	NZ_CP104478.1	2412480	2413079	-	600	protein_coding	DsbA family protein&&sp|O32218|BDBD_BACSU Disulfide bond formation protein D OS=Bacillus subtilis (strain 168) OX=224308 GN=bdbD PE=1 SV=1 && PF13462:Thioredoxin	-
N1060_RS02440	327.011889306839	378.888132006085	651.649915608295	893.280296641429	1252.42866394778	1424.23058922104	452.516645640406	1189.97984993675	-1.39540416209279	1.55065020587526e-06	5.2145216026069e-06	pdxS	NZ_CP104478.1	515350	516237	+	888	protein_coding	pyridoxal 5'-phosphate synthase lyase subunit PdxS&&sp|A7WYT1|PDXS_STAA1 Pyridoxal 5'-phosphate synthase subunit PdxS OS=Staphylococcus aureus (strain Mu3 / ATCC 700698) OX=418127 GN=pdxS PE=3 SV=1 && PF01680:SOR/SNZ family	-
N1060_RS07070	875.004540175571	1079.08825831145	919.095822779846	599.49515053727	563.188143437275	561.163908806851	957.729540422288	574.615734260465	0.737463460193779	1.59293688191259e-06	5.34966549669987e-06	N1060_RS07070	NZ_CP104478.1	1432768	1433724	-	957	protein_coding	thymidylate synthase&&sp|Q2FH11|TYSY_STAA3 Thymidylate synthase OS=Staphylococcus aureus (strain USA300) OX=367830 GN=thyA PE=3 SV=1 && PF00303:Thymidylate synthase	-
N1060_RS08715	1332.82118520515	1413.40131596387	1271.36599155431	1942.66782958913	2428.53203535581	2683.8644696279	1339.19616424111	2351.68811152428	-0.812566369207889	1.61622641444129e-06	5.42073832948797e-06	sapep	NZ_CP104478.1	1793475	1794884	-	1410	protein_coding	Mn(2+)-dependent dipeptidase Sapep&&sp|Q2FFY7|PEPVL_STAA3 Putative dipeptidase SAUSA300_1697 OS=Staphylococcus aureus (strain USA300) OX=367830 GN=SAUSA300_1697 PE=3 SV=1 && PF01546:Peptidase family M20/M25/M40	Peptidase_M20
N1060_RS05120	1079.13923471257	1066.0871949583	1081.75881855956	706.81887549783	500.74017681384	457.118320851781	1075.66174941014	554.892457721151	0.955947414446748	1.6765539016176e-06	5.61568448780981e-06	N1060_RS05120	NZ_CP104478.1	1030808	1031278	-	471	protein_coding	osmotic stress response protein&&sp|P0A0Q1|Y1055_STAAM Uncharacterized protein SAV1055 OS=Staphylococcus aureus (strain Mu50 / ATCC 700699) OX=158878 GN=SAV1055 PE=4 SV=1 && PF10804:Protein of unknown function (DUF2538)	-
N1060_RS11970	9.90945119111633	4.64323691183927	10.977257383907	48.7835113457091	35.8497586171572	38.3774709670339	8.50998182895418	41.0035803099667	-2.2762830997108	1.74758663616298e-06	5.84592957425121e-06	nirD	NZ_CP104478.1	2403366	2403680	-	315	protein_coding	nitrite reductase small subunit NirD&&sp|P42436|NASE_BACSU Assimilatory nitrite reductase [NAD(P)H] small subunit OS=Bacillus subtilis (strain 168) OX=224308 GN=nasE PE=2 SV=1 && PF13806:Rieske-like [2Fe-2S] domain	-
N1060_RS07480	2011.61859179661	2484.13174783401	1808.25367087631	3873.4108008493	3706.40246348351	3420.71191219495	2101.33467016898	3666.84172550925	-0.802989269769603	1.83613016896266e-06	6.13407051203908e-06	zwf	NZ_CP104478.1	1542860	1544344	+	1485	protein_coding	glucose-6-phosphate dehydrogenase&&sp|P54547|G6PD_BACSU Glucose-6-phosphate 1-dehydrogenase OS=Bacillus subtilis (strain 168) OX=224308 GN=zwf PE=1 SV=2 && PF02781:Glucose-6-phosphate dehydrogenase, C-terminal domain|PF00479:Glucose-6-phosphate dehydrogenase, NAD binding domain	G6PD_C
N1060_RS05830	2447.63444420573	2291.90173968386	2407.01316454396	1509.03661762727	1482.5609853934	1677.52189760346	2382.18311614452	1556.37316687471	0.613503401097855	1.85876343142484e-06	6.20155495641613e-06	ileS	NZ_CP104478.1	1169305	1172058	+	2754	protein_coding	isoleucine--tRNA ligase&&sp|A7X1D8|SYI_STAA1 Isoleucine--tRNA ligase OS=Staphylococcus aureus (strain Mu3 / ATCC 700698) OX=418127 GN=ileS PE=3 SV=1 && PF08264:Anticodon-binding domain of tRNA|PF00133:tRNA synthetases class I (I, L, M and V)|PF06827:Zinc finger found in FPG and IleRS	-
N1060_RS01245	93.1488411964934	91.9360908544176	87.8180590712556	36.858653016758	32.3804271380774	40.9359690315028	90.9676637073889	36.7250163954461	1.30122925072312	1.89691526142003e-06	6.32057124360739e-06	N1060_RS01245	NZ_CP104478.1	290151	290762	+	612	protein_coding	DUF5080 family protein&&-- && PF16883:Domain of unknown function (DUF5080)	-
N1060_RS12920	159.542164176973	212.660250562239	166.654725737496	88.8943984521811	60.1350789707152	85.2832688156309	179.619046825569	78.1042487461757	1.19755052914321	1.92212300465228e-06	6.39620305334029e-06	N1060_RS12920	NZ_CP104478.1	2599068	2599445	-	378	protein_coding	VOC family protein&&-- && PF18029:Glyoxalase-like domain	-
N1060_RS01740	435.024907290007	519.11388674363	398.175063288989	955.072744345994	806.041346972856	732.583279126269	450.771285774209	831.23245681504	-0.881815437727985	1.95097785265111e-06	6.48375820913647e-06	N1060_RS01740	NZ_CP104478.1	380322	380984	-	663	protein_coding	hypothetical protein&&-- && -	-
N1060_RS04150	6.93661583378143	10.2151212060464	5.98759493667652	32.5223408971394	32.3804271380774	67.3737823643484	7.71311065883478	44.0921834665217	-2.51998162611022	1.95671276009426e-06	6.49435003317743e-06	N1060_RS04150	NZ_CP104478.1	851766	852545	+	780	protein_coding	ATP-binding protein&&-- && PF01695:IstB-like ATP binding protein	-
N1060_RS12000	98.1035667920516	84.5069117954747	69.8552742612261	28.1860287775208	30.0675394853576	34.1133075262523	84.1552509495841	30.7889585963769	1.44520361989206	1.96829279160335e-06	6.52428911026909e-06	N1060_RS12000	NZ_CP104478.1	2409192	2409659	-	468	protein_coding	SRPBCC domain-containing protein&&-- && PF08327:Activator of Hsp90 ATPase homolog 1-like protein	-
N1060_RS09295	112.967743578726	115.152275413614	111.768438817962	50.9516674055184	55.5093036652756	36.6718055907213	113.296152603434	47.7109255538384	1.25975542125438	2.02843900229328e-06	6.71492339850074e-06	N1060_RS09295	NZ_CP104478.1	1908274	1908669	-	396	protein_coding	hypothetical protein&&-- && -	-
N1060_RS10500	1745.05435475558	1853.58017520624	1761.35084387234	1066.73278142617	1233.92556272602	1169.2336154623	1786.66179127805	1156.63065320483	0.627463686883793	2.09446197744216e-06	6.92449232230877e-06	N1060_RS10500	NZ_CP104478.1	2121125	2122384	-	1260	protein_coding	UDP-N-acetylglucosamine 1-carboxyvinyltransferase&&sp|Q2YUM9|MURA2_STAAB UDP-N-acetylglucosamine 1-carboxyvinyltransferase 2 OS=Staphylococcus aureus (strain bovine RF122 / ET3-1) OX=273036 GN=murA2 PE=3 SV=1 && PF00275:EPSP synthase (3-phosphoshikimate 1-carboxyvinyltransferase)	EPSP_synthase
N1060_RS10475	556.911156940737	476.396107154709	622.709873414358	263.430961266829	284.485181284537	338.574577198054	552.005712503268	295.49690658314	0.898975114662214	2.12727733627424e-06	7.02387296653242e-06	N1060_RS10475	NZ_CP104478.1	2116155	2116754	-	600	protein_coding	thymidine kinase&&sp|Q2FF09|KITH_STAA3 Thymidine kinase OS=Staphylococcus aureus (strain USA300) OX=367830 GN=tdk PE=3 SV=1 && PF00265:Thymidine kinase	TK
N1060_RS05450	524.209968010054	533.043597479148	513.935232064735	349.073125629296	290.267400416337	289.963113973145	523.729599184646	309.767880006259	0.758562040720566	2.16563910393624e-06	7.14128599732662e-06	N1060_RS05450	NZ_CP104478.1	1099155	1100081	-	927	protein_coding	glycerophosphodiester phosphodiesterase&&sp|P37965|GLPQ_BACSU Glycerophosphodiester phosphodiesterase OS=Bacillus subtilis (strain 168) OX=224308 GN=glpQ PE=1 SV=1 && PF03009:Glycerophosphoryl diester phosphodiesterase family	-
N1060_RS11340	319.084328353946	307.38228356376	327.321856538316	473.742099068331	647.608542761549	711.262461922361	317.929489485341	610.87103458408	-0.943232805793412	2.26778335042215e-06	7.46844930261764e-06	N1060_RS11340	NZ_CP104478.1	2275273	2275779	-	507	protein_coding	molybdenum cofactor biosynthesis protein B&&sp|Q5HDT2|MOAB_STAAC Molybdenum cofactor biosynthesis protein B OS=Staphylococcus aureus (strain COL) OX=93062 GN=moaB PE=3 SV=1 && PF00994:Probable molybdopterin binding domain	-
N1060_RS04385	5.9456707146698	7.42917905894283	13.9710548522452	35.7745749868534	79.7946240188337	38.3774709670339	9.11530154195261	51.3155566575736	-2.49043556387139	2.2797021551495e-06	7.49801392706592e-06	N1060_RS04385	NZ_CP104478.1	883335	883892	-	558	protein_coding	DUF4888 domain-containing protein&&-- && PF16229:Domain of unknown function (DUF4888)	-
N1060_RS08175	1530.01926390836	1487.6931065533	1685.50797467444	939.895651927329	1014.20123571764	1053.24836987304	1567.74011504537	1002.44841917267	0.644685911581946	2.33450720295601e-06	7.66837482001917e-06	obgE	NZ_CP104478.1	1676236	1677528	-	1293	protein_coding	GTPase ObgE&&sp|A7X361|OBG_STAA1 GTPase Obg OS=Staphylococcus aureus (strain Mu3 / ATCC 700698) OX=418127 GN=obg PE=3 SV=1 && PF09269:Domain of unknown function (DUF1967)|PF01018:GTP1/OBG|PF01926:50S ribosome-binding GTPase	-
N1060_RS10910	3.96378047644653	1.85729476473571	20.9565822783678	46.6153552858998	82.1075116715535	93.811595697194	8.92588583985002	74.1781542182158	-3.06541598334126	2.35096224584733e-06	7.71248747061112e-06	lacD	NZ_CP104478.1	2211273	2212253	-	981	protein_coding	tagatose-bisphosphate aldolase&&sp|A7X574|LACD_STAA1 Tagatose 1,6-diphosphate aldolase OS=Staphylococcus aureus (strain Mu3 / ATCC 700698) OX=418127 GN=lacD PE=3 SV=1 && PF01791:DeoC/LacD family aldolase	-
N1060_RS07020	449.889084076681	468.038280713399	564.829789026485	240.665322638832	301.831838679936	272.053627521862	494.252384605522	271.516929613543	0.864547686221187	2.41347911118357e-06	7.9074013552788e-06	N1060_RS07020	NZ_CP104478.1	1425157	1425771	-	615	protein_coding	phosphatase PAP2 family protein&&sp|O34349|PGPB_BACSU Phosphatidylglycerophosphatase B OS=Bacillus subtilis (strain 168) OX=224308 GN=pgpB PE=1 SV=1 && PF01569:PAP2 superfamily	-
N1060_RS09630	600.512742181649	590.619735185955	450.067552740185	310.046316552729	158.432804211307	146.687222362885	547.066676702597	205.055447708974	1.41755201049522	2.4457687712328e-06	8.00290705760257e-06	N1060_RS09630	NZ_CP104478.1	1950512	1950898	-	387	protein_coding	hypothetical protein&&-- && -	-
N1060_RS06885	1277.32825853489	998.295936045443	1516.85738395805	501.928127845852	653.390761893348	706.99829848158	1264.16052617946	620.772396073593	1.02524107792722	2.49133532985242e-06	8.14155609717158e-06	N1060_RS06885	NZ_CP104478.1	1396540	1398141	+	1602	protein_coding	ATP-binding cassette domain-containing protein&&sp|O31716|YKPA_BACSU Uncharacterized ABC transporter ATP-binding protein YkpA OS=Bacillus subtilis (strain 168) OX=224308 GN=ykpA PE=3 SV=1 && PF12848:ABC transporter|PF00005:ABC transporter	ABC_tran
N1060_RS05410	856.17658291245	954.649509074154	883.170253159787	558.300185400893	574.752581700874	591.865885580478	897.998781715464	574.972884227415	0.64296544327875	2.50096910817088e-06	8.16257395227604e-06	N1060_RS05410	NZ_CP104478.1	1088569	1088844	+	276	protein_coding	DUF1507 family protein&&sp|Q2FHW8|Y1012_STAA3 UPF0358 protein SAUSA300_1012 OS=Staphylococcus aureus (strain USA300) OX=367830 GN=SAUSA300_1012 PE=3 SV=1 && PF07408:Protein of unknown function (DUF1507)	-
N1060_RS04060	182.33390191654	168.085176208582	154.679535864143	269.935429446257	419.789108968647	349.661402144087	168.366204663088	346.46198018633	-1.04052791285963	2.50939978022797e-06	8.17961641918299e-06	N1060_RS04060	NZ_CP104478.1	843410	844135	-	726	protein_coding	PH domain-containing protein&&-- && PF09851:Short C-terminal domain|PF14470:Bacterial PH domain	-
N1060_RS12325	33.6921340497955	35.2886005299785	36.9235021095052	8.67262423923718	6.93866295815945	6.82266150525047	35.3014122297597	7.47798290088237	2.24401437895662	2.56812515140686e-06	8.36034611869232e-06	N1060_RS12325	NZ_CP104478.1	2474740	2475555	-	816	protein_coding	ABC transporter ATP-binding protein&&sp|Q2FVF0|CNTD_STAA8 Metal-staphylopine import system ATP-binding protein CntD OS=Staphylococcus aureus (strain NCTC 8325 / PS 47) OX=93061 GN=cntD PE=1 SV=1 && PF00005:ABC transporter	ABC_tran
N1060_RS09995	1172.28807590906	672.340704834327	1094.73194092236	422.790431662812	490.332182376601	457.971153539938	979.786907221915	457.031255859784	1.10004175615297	2.60816103834752e-06	8.47985011064775e-06	N1060_RS09995	NZ_CP104478.1	2022190	2023449	-	1260	protein_coding	SdrH family protein&&-- && -	-
N1060_RS09240	956.262039942725	950.934919544683	1160.5954852258	1702.0025069503	1627.11646368839	1623.79343824961	1022.59748157107	1650.97080296277	-0.691182317051081	2.6115086014509e-06	8.47991773897879e-06	yhaM	NZ_CP104478.1	1895121	1896062	-	942	protein_coding	3'-5' exoribonuclease YhaM&&sp|C1KXH5|YHAM_LISMC 3'-5' exoribonuclease YhaM OS=Listeria monocytogenes serotype 4b (strain CLIP80459) OX=568819 GN=yhaM PE=3 SV=1 && PF01966:HD domain|PF01336:OB-fold nucleic acid binding domain	HD
N1060_RS08450	323.048108830392	358.457889593992	451.065485229631	684.053236869832	663.798756330587	676.296321707953	377.523827884672	674.716104969457	-0.838012193764027	2.62169623313026e-06	8.5021675550242e-06	pde2	NZ_CP104478.1	1737187	1738128	-	942	protein_coding	pApA hydrolase Pde2&&sp|O34600|NRNA_BACSU Bifunctional oligoribonuclease and PAP phosphatase NrnA OS=Bacillus subtilis (strain 168) OX=224308 GN=nrnA PE=1 SV=1 && PF01368:DHH family|PF02272:DHHA1 domain	-
N1060_RS01565	84.2303351244888	69.6485536775891	76.8408016873487	133.341597678272	194.282562828465	184.211860641763	76.9065634964755	170.6120070495	-1.15096842486976	2.65427586764834e-06	8.59688587882543e-06	N1060_RS01565	NZ_CP104478.1	348074	348916	+	843	protein_coding	ABC transporter ATP-binding protein&&sp|P0C0E3|SRTF_STRP1 Lantibiotic transport ATP-binding protein SrtF OS=Streptococcus pyogenes serotype M1 OX=301447 GN=srtF PE=3 SV=1 && PF00005:ABC transporter	ABC_tran
N1060_RS06695	1173.27902102817	1132.94980648878	1368.16544303058	650.446817942788	685.771189031426	810.191053748493	1224.79809018251	715.469686907569	0.774331927887226	2.74148650062851e-06	8.86808260165237e-06	parE	NZ_CP104478.1	1354379	1356370	+	1992	protein_coding	DNA topoisomerase IV subunit B&&sp|Q2FYS5|PARE_STAA8 DNA topoisomerase 4 subunit B OS=Staphylococcus aureus (strain NCTC 8325 / PS 47) OX=93061 GN=parE PE=3 SV=1 && PF00986:DNA gyrase B subunit, carboxyl terminus|PF02518:Histidine kinase-, DNA gyrase B-, and HSP90-like ATPase|PF00204:DNA gyrase B|PF01751:Toprim domain	DNA_gyraseB
N1060_RS06795	2383.22301146348	2597.42672848289	2355.12067509276	1706.33881906991	1354.19572066745	1415.70226233947	2445.25680501304	1492.07893402561	0.712812082657536	2.7499891222607e-06	8.88431213262677e-06	femA	NZ_CP104478.1	1379249	1380511	+	1263	protein_coding	glycine glycyltransferase FemA&&sp|Q2FYR2|FEMA_STAA8 Aminoacyltransferase FemA OS=Staphylococcus aureus (strain NCTC 8325 / PS 47) OX=93061 GN=femA PE=1 SV=1 && PF02388:FemAB family	-
N1060_RS04035	1604.34014784173	1955.7313872667	2500.81881855189	810.890366368676	1050.0509943348	1123.18065030186	2020.29678455344	994.707337001777	1.02183455733266	2.82981571664701e-06	9.13063324270027e-06	N1060_RS04035	NZ_CP104478.1	839095	839559	+	465	protein_coding	SUF system NifU family Fe-S cluster assembly protein&&sp|O32163|SUFU_BACSU Zinc-dependent sulfurtransferase SufU OS=Bacillus subtilis (strain 168) OX=224308 GN=sufU PE=1 SV=1 && PF01592:NifU-like N terminal domain	-
N1060_RS11235	282.419358946815	208.017013650399	217.549282699247	391.352168795578	486.862850897521	473.322141926751	235.995218432154	450.512387206617	-0.933516394130574	2.84588028292658e-06	9.17085820629564e-06	N1060_RS11235	NZ_CP104478.1	2257482	2258369	+	888	protein_coding	GNAT family N-acetyltransferase&&-- && PF00583:Acetyltransferase (GNAT) family	Acetyltransf_1
N1060_RS08010	1426.96097152075	1442.18938481728	2265.30675104262	873.766892103146	834.952442631854	841.745863210277	1711.48570246021	850.155065981759	1.00936587075782	2.89284906100145e-06	9.31044476829887e-06	N1060_RS08010	NZ_CP104478.1	1640364	1641632	-	1269	protein_coding	U32 family peptidase&&sp|O32034|TRHP1_BACSU tRNA hydroxylation protein P1 OS=Bacillus subtilis (strain 168) OX=224308 GN=trhP1 PE=3 SV=1 && PF01136:Peptidase family U32|PF16325:Peptidase family U32 C-terminal domain	-
N1060_RS03210	1505.24563593057	973.222456721511	2134.57759492518	605.999618716698	704.274290253184	590.160220204166	1537.68189585909	633.478043058016	1.27957395477857	2.90672897151751e-06	9.34331922874923e-06	N1060_RS03210	NZ_CP104478.1	676195	676812	+	618	protein_coding	DUF47 domain-containing protein&&sp|O34454|YKAA_BACSU UPF0111 protein YkaA OS=Bacillus subtilis (strain 168) OX=224308 GN=ykaA PE=3 SV=1 && PF01865:Protein of unknown function DUF47	-
N1060_RS13545	16.8460670248978	15.7870055002535	8.98139240501478	44.4471992260905	52.0399721861959	55.4341247301601	13.8714883100554	50.6404320474822	-1.86757858450718	2.93200253770492e-06	9.41268824761944e-06	N1060_RS13545	NZ_CP104478.1	2733838	2734176	-	339	protein_coding	PadR family transcriptional regulator&&sp|C0H3Y4|YIZB_BACSU Putative DNA-binding protein YizB OS=Bacillus subtilis (strain 168) OX=224308 GN=yizB PE=4 SV=1 && PF03551:Transcriptional regulator PadR-like family	PadR
N1060_RS11130	10632.8411280678	7009.43044211256	9416.49097041327	5129.85723750879	4652.37351344591	5005.27504678938	9019.58751353122	4929.16859924803	0.871657022494682	2.98303173778761e-06	9.56446276681838e-06	rplF	NZ_CP104478.1	2245141	2245677	-	537	protein_coding	50S ribosomal protein L6&&sp|A7X5E1|RL6_STAA1 50S ribosomal protein L6 OS=Staphylococcus aureus (strain Mu3 / ATCC 700698) OX=418127 GN=rplF PE=3 SV=1 && PF00347:Ribosomal protein L6	-
N1060_RS10560	664.924174923905	651.910462422234	1236.4383544237	1577.33353351126	2428.53203535581	2754.64958274488	851.090997256613	2253.50505053732	-1.40508934947516	3.01691897675993e-06	9.66096290422244e-06	N1060_RS10560	NZ_CP104478.1	2134107	2135408	-	1302	protein_coding	pyrimidine-nucleoside phosphorylase&&sp|Q2FEZ3|PDP_STAA3 Pyrimidine-nucleoside phosphorylase OS=Staphylococcus aureus (strain USA300) OX=367830 GN=pdp PE=3 SV=2 && PF02885:Glycosyl transferase family, helical bundle domain|PF00591:Glycosyl transferase family, a/b domain|PF07831:Pyrimidine nucleoside phosphorylase C-terminal domain	Glycos_trans_3N
N1060_RS12005	685.73402242525	597.12026686253	520.920759490857	282.944365805113	344.620260255253	357.336896337493	601.258349592879	328.300507465953	0.872014080336953	3.15126531422897e-06	1.00688444371408e-05	adcA	NZ_CP104478.1	2409845	2411395	-	1551	protein_coding	zinc ABC transporter substrate-binding lipoprotein AdcA&&sp|O05703|ADCA_STRPN Zinc-binding lipoprotein AdcA OS=Streptococcus pneumoniae serotype 4 (strain ATCC BAA-334 / TIGR4) OX=170187 GN=adcA PE=3 SV=4 && PF01297:Zinc-uptake complex component A periplasmic|PF09223:ZinT (YodA) periplasmic lipocalin-like zinc-recruitment	-
N1060_RS09215	795.728930646641	897.073371367347	662.627172992202	428.210821812336	471.829081154843	445.178663217593	785.143158335396	448.406188728257	0.808698594413635	3.15219217765335e-06	1.00688444371408e-05	N1060_RS09215	NZ_CP104478.1	1890740	1891480	-	741	protein_coding	ABC transporter ATP-binding protein&&sp|P55339|ECSA_BACSU ABC-type transporter ATP-binding protein EcsA OS=Bacillus subtilis (strain 168) OX=224308 GN=ecsA PE=1 SV=1 && PF00005:ABC transporter	ABC_tran
N1060_RS08880	83.2393900053771	115.152275413614	105.780843881285	33.6064189270441	40.4755339225968	46.0529651604407	101.390836433425	40.0449726700272	1.33468749607462	3.27317871561736e-06	1.04422184557054e-05	N1060_RS08880	NZ_CP104478.1	1831844	1832197	+	354	protein_coding	CrcB family protein&&sp|Q2FXE5|CRCB2_STAA8 Putative fluoride ion transporter CrcB 2 OS=Staphylococcus aureus (strain NCTC 8325 / PS 47) OX=93061 GN=crcB2 PE=3 SV=1 && PF02537:CrcB-like protein, Camphor Resistance (CrcB)	-
N1060_RS05660	243.772499301462	156.0127602378	139.710548522452	380.511388496531	368.905580608811	443.47299784128	179.831936020571	397.629988982207	-1.14608367742177	3.47572317374031e-06	1.10745229623301e-05	N1060_RS05660	NZ_CP104478.1	1137773	1138006	-	234	protein_coding	hypothetical protein&&-- && -	-
N1060_RS11740	272.509907755699	280.451509475092	319.338396622748	115.996349199797	180.405236912146	125.366405158977	290.766604617846	140.58933042364	1.05221824813534	3.64170592489124e-06	1.1588899378961e-05	N1060_RS11740	NZ_CP104478.1	2354073	2354624	+	552	protein_coding	TetR/AcrR family transcriptional regulator&&-- && PF14278:Transcriptional regulator C-terminal region|PF00440:Bacterial regulatory proteins, tetR family	TetR_N
N1060_RS05365	3823.06626953268	3720.16141376562	3447.85675103623	2571.43308693382	2012.21225786624	1978.57183652264	3663.69481144484	2187.40572710757	0.744280261423792	3.66650272170811e-06	1.1653261144182e-05	N1060_RS05365	NZ_CP104478.1	1080406	1081425	+	1020	protein_coding	DUF4064 domain-containing protein&&-- && PF13273:Protein of unknown function (DUF4064)	-
N1060_RS00585	667.89701028124	524.685771037838	964.00278480492	300.289614283587	341.150928776173	343.691573326992	718.861855374666	328.377372128918	1.12978365577754	3.72274423556614e-06	1.18172790242317e-05	cap8O	NZ_CP104478.1	132775	134037	+	1263	protein_coding	type 8 capsular polysaccharide synthesis protein Cap8O&&sp|Q6LZC3|WECC_METMP UDP-N-acetyl-D-mannosamine dehydrogenase OS=Methanococcus maripaludis (strain S2 / LL) OX=267377 GN=wecC PE=1 SV=1 && PF03721:UDP-glucose/GDP-mannose dehydrogenase family, NAD binding domain|PF00984:UDP-glucose/GDP-mannose dehydrogenase family, central domain|PF03720:UDP-glucose/GDP-mannose dehydrogenase family, UDP bind…	-
N1060_RS02635	113.958688697838	84.5069117954747	96.7994514762704	28.1860287775208	41.6319777489567	43.4944670959717	98.421683989861	37.7708245408164	1.3757439989382	3.82678261858016e-06	1.21324239984587e-05	N1060_RS02635	NZ_CP104478.1	559775	560392	-	618	protein_coding	deoxynucleoside kinase&&sp|P37530|DGK_BACSU Deoxyguanosine kinase OS=Bacillus subtilis (strain 168) OX=224308 GN=dgk PE=1 SV=1 && PF01712:Deoxynucleoside kinase	-
N1060_RS12555	363.676858713969	424.391853742109	391.189535862866	249.337946878069	157.276360384948	168.860872254949	393.086082772981	191.825059839322	1.03625730103692	3.86028912903352e-06	1.22234496769024e-05	N1060_RS12555	NZ_CP104478.1	2524939	2526762	-	1824	protein_coding	FUSC family protein&&sp|O32225|YVAC_BACSU Uncharacterized membrane protein YvaC OS=Bacillus subtilis (strain 168) OX=224308 GN=yvaC PE=3 SV=1 && PF13515:Fusaric acid resistance protein-like	-
N1060_RS03840	43.6015852409118	70.5772010599569	39.9172995778435	124.668973439034	129.52170855231	129.630568599759	51.3653619595707	127.940416863701	-1.31310286702432	3.90953436641175e-06	1.236402369725e-05	N1060_RS03840	NZ_CP104478.1	807534	807857	-	324	protein_coding	hypothetical protein&&-- && -	-
N1060_RS12910	109.00396310228	76.149085354164	66.8614767928878	231.992698399594	166.527910995827	188.476024082544	84.0048417497771	195.665544492655	-1.22042298257401	3.91511123994125e-06	1.23663179065802e-05	N1060_RS12910	NZ_CP104478.1	2597968	2598468	+	501	protein_coding	hypothetical protein&&-- && -	-
N1060_RS09410	156.569328819638	91.9360908544176	108.774641349623	23.8497166579022	39.3190900962369	51.1699612893785	119.09335367456	38.1129226811725	1.63307196149115	3.9210628723869e-06	1.23697886902404e-05	N1060_RS09410	NZ_CP104478.1	1919051	1919140	-	90	protein_coding	tRNA-Ser&&-- && -	-
N1060_RS03655	272.509907755699	235.876435121435	213.557552741463	436.883446051573	414.006889836847	402.537028809778	240.647965206199	417.809121566066	-0.795519355703229	4.0049270212364e-06	1.26187379198165e-05	N1060_RS03655	NZ_CP104478.1	764502	765143	-	642	protein_coding	YigZ family protein&&sp|P32437|YVYE_BACSU IMPACT family member YvyE OS=Bacillus subtilis (strain 168) OX=224308 GN=yvyE PE=3 SV=2 && PF09186:Domain of unknown function (DUF1949)|PF01205:Uncharacterized protein family UPF0029	-
N1060_RS04915	1430.9247519972	1325.17981463893	1454.98556961239	962.661290555327	870.802201249011	929.587630090376	1403.69671208284	921.017040631571	0.607578662862045	4.0263626987169e-06	1.26706154555918e-05	N1060_RS04915	NZ_CP104478.1	992337	993899	+	1563	protein_coding	peptide chain release factor 3&&sp|Q2FI57|RF3_STAA3 Peptide chain release factor 3 OS=Staphylococcus aureus (strain USA300) OX=367830 GN=prfC PE=3 SV=1 && PF03144:Elongation factor Tu domain 2|PF16658:Class II release factor RF3, C-terminal domain|PF00009:Elongation factor Tu GTP binding domain	GTP_EFTU
N1060_RS03435	216.026035966336	89.150148707314	156.675400843036	301.373692313492	546.997929868237	524.49210321613	153.950528505562	457.621241799286	-1.57289754832969	4.21587835843399e-06	1.32506460365576e-05	N1060_RS03435	NZ_CP104478.1	719800	720273	-	474	protein_coding	DoxX family protein&&-- && PF07681:DoxX	-
N1060_RS13205	281.428413827704	307.38228356376	297.383881854934	636.353803554028	468.359749675763	492.937293754346	295.398193082132	532.550282328046	-0.849767902640061	4.46839100089246e-06	1.40270057404863e-05	nsaR	NZ_CP104478.1	2652339	2653004	-	666	protein_coding	nisin susceptibility-associated two-component system response regulator NsaR&&sp|O06978|YVCP_BACSU Uncharacterized transcriptional regulatory protein YvcP OS=Bacillus subtilis (strain 168) OX=224308 GN=yvcP PE=3 SV=1 && PF00072:Response regulator receiver domain|PF00486:Transcriptional regulatory protein, C terminal	Response_reg
N1060_RS08215	24.7736279777908	51.075606030232	26.9441772150443	6.50446817942788	4.62577530543963	5.11699612893785	34.264470407689	5.41574653793512	2.66537415266411	4.5993113705695e-06	1.44202271630771e-05	N1060_RS08215	NZ_CP104478.1	1681378	1681575	+	198	protein_coding	hypothetical protein&&-- && -	-
N1060_RS00910	15.8551219057861	39.9318374418177	15.9669198311374	134.425675708176	85.5768431506332	69.9322804288173	23.9179597262471	96.6449330958756	-2.006546120266	4.67071949924296e-06	1.4626122854509e-05	N1060_RS00910	NZ_CP104478.1	218428	219933	-	1506	protein_coding	class I adenylate-forming enzyme family protein&&sp|O07610|LCFB_BACSU Long-chain-fatty-acid--CoA ligase OS=Bacillus subtilis (strain 168) OX=224308 GN=lcfB PE=2 SV=2 && PF13193:AMP-binding enzyme C-terminal domain|PF00501:AMP-binding enzyme	AMP-binding
N1060_RS00595	23.7826828586792	18.5729476473571	16.9648523205835	80.2217742129439	49.7270845334761	59.6982881709416	19.7734942755399	63.2157156391205	-1.6774900147087	4.76708631410633e-06	1.49095742511129e-05	isdI	NZ_CP104478.1	135324	135650	-	327	protein_coding	staphylobilin-forming heme oxygenase IsdI&&sp|Q2FK96|HDOX2_STAA3 Heme oxygenase (staphylobilin-producing) 2 OS=Staphylococcus aureus (strain USA300) OX=367830 GN=isdI PE=3 SV=1 && PF03992:Antibiotic biosynthesis monooxygenase	ABM
N1060_RS03820	798.701766003976	844.14047057238	994.938691977748	579.981745998986	455.638867585804	454.559822787312	879.260309518035	496.726812124034	0.824321050318282	4.8297300024863e-06	1.50869874710019e-05	N1060_RS03820	NZ_CP104478.1	802580	803320	+	741	protein_coding	carboxylesterase&&sp|O32232|EST_BACSU Carboxylesterase OS=Bacillus subtilis (strain 168) OX=224308 GN=est PE=2 SV=2 && PF12146:Serine aminopeptidase, S33	-
N1060_RS01540	64.4114327422561	71.5058484423248	70.8532067506721	24.9337946878069	27.7546518326378	25.5849806446893	68.9234959784177	26.091142388378	1.40375700298822	4.96451779563973e-06	1.54890524615492e-05	tatC	NZ_CP104478.1	345464	346165	-	702	protein_coding	twin-arginine translocase subunit TatC&&sp|O05523|TATCY_BACSU Sec-independent protein translocase protein TatCy OS=Bacillus subtilis (strain 168) OX=224308 GN=tatC2 PE=1 SV=1 && PF00902:Sec-independent protein translocase protein (TatC)	-
N1060_RS01160	571.775333727412	568.332198009127	623.707805903804	358.829827898438	378.15713121969	377.804880853245	587.938445880114	371.597279990458	0.661561247198599	4.99570376593942e-06	1.55672969430068e-05	N1060_RS01160	NZ_CP104478.1	270776	272299	-	1524	protein_coding	DUF6583 family protein&&-- && -	-
N1060_RS11180	7140.75052831842	5469.73308214666	7514.43164552903	3683.69714561599	3468.17503525336	4275.25026572758	6708.30508533137	3809.04081553231	0.816292117770427	5.09954441136194e-06	1.58714758297455e-05	rplV	NZ_CP104478.1	2249259	2249612	-	354	protein_coding	50S ribosomal protein L22&&sp|A7X5F6|RL22_STAA1 50S ribosomal protein L22 OS=Staphylococcus aureus (strain Mu3 / ATCC 700698) OX=418127 GN=rplV PE=3 SV=1 && PF00237:Ribosomal protein L22p/L17e	-
N1060_RS09535	209.089420132554	194.087302914882	252.47691982986	101.903334811037	122.58304559415	111.721082148476	218.551214292432	112.069154184555	0.963882175155452	5.25052831634136e-06	1.63214593638465e-05	mutY	NZ_CP104478.1	1933787	1934824	-	1038	protein_coding	A/G-specific adenine glycosylase&&sp|P83847|MUTY_GEOSE Adenine DNA glycosylase OS=Geobacillus stearothermophilus OX=1422 GN=mutY PE=1 SV=2 && PF00730:HhH-GPD superfamily base excision DNA repair protein|PF00633:Helix-hairpin-helix motif|PF14815:NUDIX domain	HhH-GPD
N1060_RS06355	881.941156009353	964.864630280201	1065.79189872842	643.94234976336	586.317019964474	533.873262785849	970.865895005991	588.044210837894	0.724256231727778	5.28035560786386e-06	1.6394185681419e-05	mutL	NZ_CP104478.1	1291486	1293495	+	2010	protein_coding	DNA mismatch repair endonuclease MutL&&sp|Q2FHE2|MUTL_STAA3 DNA mismatch repair protein MutL OS=Staphylococcus aureus (strain USA300) OX=367830 GN=mutL PE=3 SV=1 && PF01119:DNA mismatch repair protein, C-terminal domain|PF13589:Histidine kinase-, DNA gyrase B-, and HSP90-like ATPase|PF08676:MutL C terminal dimerisation domain	-
N1060_RS12140	107.022072864056	92.8647382367854	100.791181434055	52.0357454354231	37.0062024435171	37.5246382788776	100.225997511632	42.1888620526059	1.25127308915097	5.32556393590097e-06	1.65144312318875e-05	N1060_RS12140	NZ_CP104478.1	2432970	2434703	-	1734	protein_coding	ABC transporter ATP-binding protein&&sp|Q2LVL0|MSBA_SYNAS ATP-dependent lipid A-core flippase OS=Syntrophus aciditrophicus (strain SB) OX=56780 GN=msbA PE=3 SV=1 && PF00005:ABC transporter|PF00664:ABC transporter transmembrane region	ABC_tran
N1060_RS13640	15.8551219057861	2.78594214710356	13.9710548522452	35.7745749868534	78.6381801924738	68.2266150525047	10.8707063017116	60.8797900772773	-2.49441704402219	5.50310875743107e-06	1.70442578647531e-05	N1060_RS13640	NZ_CP104478.1	2748409	2748762	-	354	protein_coding	DUF3147 family protein&&-- && PF11345:Protein of unknown function (DUF3147)	-
N1060_RS03340	830.412009815548	898.930666132083	720.507257380075	468.321708918808	535.433491604638	463.940982357032	816.616644442568	489.232060960159	0.740304806175247	5.75626496187186e-06	1.78066982861788e-05	N1060_RS03340	NZ_CP104478.1	699920	700828	+	909	protein_coding	aldo/keto reductase family oxidoreductase&&sp|P42972|YCSN_BACSU Uncharacterized oxidoreductase YcsN OS=Bacillus subtilis (strain 168) OX=224308 GN=ycsN PE=3 SV=1 && PF00248:Aldo/keto reductase family	Aldo_ket_red
N1060_RS00115	534.11941920117	502.398233861009	625.703670882696	993.015475392657	861.550650638132	894.621489875968	554.073774648292	916.395871968919	-0.726167140168416	5.82992279588379e-06	1.80126947960094e-05	yycI	NZ_CP104478.1	28820	29608	+	789	protein_coding	two-component system regulatory protein YycI&&-- && PF09648:YycH protein	-
N1060_RS07185	3152.1964238941	3077.53742516707	3189.39223626969	2203.93063479615	1547.32183966956	1564.94798276683	3139.70869511029	1772.06681907751	0.825391173607013	6.01225816555974e-06	1.85535666634525e-05	recU	NZ_CP104478.1	1486275	1486901	+	627	protein_coding	Holliday junction resolvase RecU&&sp|A7X2E3|RECU_STAA1 Holliday junction resolvase RecU OS=Staphylococcus aureus (strain Mu3 / ATCC 700698) OX=418127 GN=recU PE=3 SV=1 && PF03838:Recombination protein U	-
N1060_RS10400	3713.07136131129	3416.49371973134	4112.47978900732	5360.76585787848	6078.26875134768	6263.20326181993	3747.34829001665	5900.74595701536	-0.655144956166322	6.04102647363608e-06	1.86198022748469e-05	atpG	NZ_CP104478.1	2103796	2104662	-	867	protein_coding	ATP synthase F1 subunit gamma&&sp|A7X4U4|ATPG_STAA1 ATP synthase gamma chain OS=Staphylococcus aureus (strain Mu3 / ATCC 700698) OX=418127 GN=atpG PE=3 SV=1 && PF00231:ATP synthase	-
N1060_RS09225	1969.99889679393	2160.96245877	1601.68164556097	3351.96926846517	3129.33699412991	3046.31836209433	1910.88100037496	3175.87487489647	-0.732725631102198	6.05988275161827e-06	1.86473954408084e-05	N1060_RS09225	NZ_CP104478.1	1892178	1892543	+	366	protein_coding	YtxH domain-containing protein&&-- && -	-
N1060_RS11330	523.219022890942	482.896638831284	722.503122358967	938.811573897424	1176.10337140803	1307.39251094362	576.206261360398	1140.76915208302	-0.98603018211225	6.06460997270701e-06	1.86473954408084e-05	glp	NZ_CP104478.1	2273455	2274714	-	1260	protein_coding	gephyrin-like molybdotransferase Glp&&sp|Q5HDT4|MOEA_STAAC Molybdopterin molybdenumtransferase OS=Staphylococcus aureus (strain COL) OX=93062 GN=moeA PE=3 SV=1 && PF00994:Probable molybdopterin binding domain|PF03453:MoeA N-terminal region (domain I and II)|PF03454:MoeA C-terminal region (domain IV)	-
N1060_RS03450	450.880029195793	330.598468122956	379.214345989513	204.890747651978	187.343899870305	230.264825802203	386.897614436087	207.499824441496	0.895876799990625	6.32460600252355e-06	1.94233984342561e-05	queE	NZ_CP104478.1	722018	722731	-	714	protein_coding	7-carboxy-7-deazaguanine synthase QueE&&sp|Q81G67|QUEE_BACCR 7-carboxy-7-deazaguanine synthase OS=Bacillus cereus (strain ATCC 14579 / DSM 31 / JCM 2152 / NBRC 15305 / NCIMB 9373 / NRRL B-3711) OX=226900 GN=queE PE=3 SV=1 && PF04055:Radical SAM superfamily|PF13353:4Fe-4S single cluster domain	Radical_SAM
N1060_RS11160	5856.48565394975	3755.4500142956	5305.0091138954	2855.46153076884	2367.24051255873	2717.97777715416	4972.31492738025	2646.89327349391	0.909479577657683	6.38913740956745e-06	1.95917482049735e-05	rpsQ	NZ_CP104478.1	2247659	2247922	-	264	protein_coding	30S ribosomal protein S17&&sp|A6U3W6|RS17_STAA2 30S ribosomal protein S17 OS=Staphylococcus aureus (strain JH1) OX=359787 GN=rpsQ PE=3 SV=1 && PF00366:Ribosomal protein S17	-
N1060_RS05475	126.840975246289	138.36845997281	132.725021096329	71.5491499737067	56.6657474916355	64.8152842998795	132.64481877181	64.3433939217406	1.04227288657934	6.39479580484032e-06	1.95917482049735e-05	N1060_RS05475	NZ_CP104478.1	1102124	1103263	-	1140	protein_coding	nucleotidyltransferase&&sp|A7X141|TMCAL_STAA1 tRNA(Met) cytidine acetate ligase OS=Staphylococcus aureus (strain Mu3 / ATCC 700698) OX=418127 GN=tmcAL PE=3 SV=1 && PF05636:HIGH Nucleotidyl Transferase	-
N1060_RS08825	46.5744205982467	54.7901955597034	44.9069620250739	15.1770924186651	12.720882089959	16.2038210749699	48.7571927276747	14.7005985278646	1.72226976661424	6.48966427716683e-06	1.98585285023989e-05	arsB	NZ_CP104478.1	1823571	1824863	+	1293	protein_coding	arsenite efflux transporter membrane subunit ArsB&&sp|Q5HF02|ARSB_STAAC Arsenical pump membrane protein OS=Staphylococcus aureus (strain COL) OX=93062 GN=arsB PE=3 SV=2 && PF02040:Arsenical pump membrane protein	ArsB
N1060_RS05725	29.728353573349	26.0021267062999	30.9359071728287	6.50446817942788	3.46933147907972	5.11699612893785	28.8887958174925	5.03026526248182	2.51357283648981	6.54855778985177e-06	2.00147167941633e-05	N1060_RS05725	NZ_CP104478.1	1150189	1150262	-	74	protein_coding	tRNA-Arg&&-- && -	-
N1060_RS02455	1745.05435475558	2011.45023020877	999.928354424979	3755.2462955897	3250.7635958977	3474.4403715488	1585.47764646311	3493.48342101207	-1.13963362332001	6.61270587421335e-06	2.0186571584874e-05	N1060_RS02455	NZ_CP104478.1	518381	518842	+	462	protein_coding	CtsR family transcriptional regulator&&sp|Q2FJB8|CTSR_STAA3 Transcriptional regulator CtsR OS=Staphylococcus aureus (strain USA300) OX=367830 GN=ctsR PE=3 SV=1 && PF17727:CtsR C-terminal dimerization domain|PF05848:CtsR N-terminal HTH domain	CtsR
N1060_RS07590	2048.28356120374	2011.45023020877	2296.24265821545	1375.695019949	1383.10681632645	1460.0495621236	2118.65881654265	1406.28379946635	0.590919124750739	6.62785042239888e-06	2.0208601347721e-05	accC	NZ_CP104478.1	1564640	1565995	-	1356	protein_coding	acetyl-CoA carboxylase biotin carboxylase subunit&&sp|P49787|ACCC1_BACSU Biotin carboxylase 1 OS=Bacillus subtilis (strain 168) OX=224308 GN=accC1 PE=3 SV=3 && PF02785:Biotin carboxylase C-terminal domain|PF00289:Biotin carboxylase, N-terminal domain|PF02786:Carbamoyl-phosphate synthase L chain, ATP binding domain	CPSase_L_D2
N1060_RS10685	111.976798459614	56.6474903244391	128.733291138545	242.833478698641	239.383872056501	268.642296769237	99.1191933075329	250.286549174793	-1.33908780181073	6.76712177868751e-06	2.06085942818094e-05	fmtB	NZ_CP104478.1	2159678	2167114	-	7437	protein_coding	LPXTG-anchored DUF1542 repeat protein FmtB&&-- && PF04650:YSIRK type signal peptide|PF07564:Domain of Unknown Function (DUF1542)	YSIRK_signal
N1060_RS04430	548.983595987844	714.12983704088	537.885611811441	333.896033210631	319.178496075335	362.453892466431	600.333014946722	338.509473917466	0.825820997320045	6.82101223795761e-06	2.07479238598496e-05	N1060_RS04430	NZ_CP104478.1	888628	889476	+	849	protein_coding	DUF72 domain-containing protein&&sp|O32135|YUNF_BACSU UPF0759 protein YunF OS=Bacillus subtilis (strain 168) OX=224308 GN=yunF PE=3 SV=2 && PF01904:Protein of unknown function DUF72	-
N1060_RS07900	328.00283442595	299.953104504817	276.427299576566	556.132029341084	499.58373298748	465.646647733345	301.461079502444	507.12080335397	-0.749453658651766	6.944104841504e-06	2.10971671525551e-05	N1060_RS07900	NZ_CP104478.1	1622951	1623412	-	462	protein_coding	ComE operon protein 2&&sp|P32393|COMEB_BACSU ComE operon protein 2 OS=Bacillus subtilis (strain 168) OX=224308 GN=comEB PE=3 SV=1 && PF00383:Cytidine and deoxycytidylate deaminase zinc-binding region	-
N1060_RS09350	85.2212802436004	47.3610165007606	50.8945569617504	7.58854620933253	11.5644382635991	22.173649892064	61.1589512353705	13.7755447883319	2.12136180957372	7.12410628461436e-06	2.16182701422405e-05	N1060_RS09350	NZ_CP104478.1	1917993	1918067	-	75	protein_coding	tRNA-Gly&&-- && -	-
N1060_RS02315	12922.9152983348	15268.8202608923	15274.3546834618	9864.02599410238	6524.6560683226	6607.74766783508	14488.696747563	7665.47657675336	0.918527351208661	7.14174903196251e-06	2.16460383858174e-05	ftsH	NZ_CP104478.1	493331	495424	+	2094	protein_coding	ATP-dependent zinc metalloprotease FtsH&&sp|Q4L3G8|FTSH_STAHJ ATP-dependent zinc metalloprotease FtsH OS=Staphylococcus haemolyticus (strain JCSC1435) OX=279808 GN=ftsH PE=3 SV=1 && PF17862:AAA+ lid domain|PF06480:FtsH Extracellular|PF00004:ATPase family associated with various cellular activities (AAA)|PF01434:Peptidase family M41	AAA
N1060_RS13295	231.881157872122	184.800829091203	219.545147678139	328.475643061108	409.381114531408	445.178663217593	212.075711547155	394.345140270036	-0.896713830210079	7.20570951303189e-06	2.18139590839885e-05	N1060_RS13295	NZ_CP104478.1	2671805	2673757	+	1953	protein_coding	PTS fructose transporter subunit IIABC&&sp|O31645|PTN3B_BACSU PTS system mannose-specific EIIBCA component OS=Bacillus subtilis (strain 168) OX=224308 GN=manP PE=1 SV=2 && PF00359:Phosphoenolpyruvate-dependent sugar phosphotransferase system, EIIA 2|PF02378:Phosphotransferase system, EIIC|PF02302:PTS system, Lactose/Cellobiose specific IIB subunit	PTS_EIIA_2
N1060_RS07565	1354.6219778256	1294.53445102079	1443.01037973904	961.577212525422	812.980009931016	771.813582781459	1364.05560286181	848.790268412632	0.684947727532376	7.44386707647316e-06	2.25082054305221e-05	N1060_RS07565	NZ_CP104478.1	1561378	1562259	-	882	protein_coding	farnesyl diphosphate synthase&&sp|Q08291|ISPA_GEOSE Farnesyl diphosphate synthase OS=Geobacillus stearothermophilus OX=1422 PE=1 SV=1 && PF00348:Polyprenyl synthetase	-
N1060_RS10615	2097.83081715933	2064.38313100374	1746.38185653065	1293.30508967624	1107.87318565279	877.564836112842	1969.53193489791	1092.91437048063	0.850492212203154	7.63087767076137e-06	2.30463355246099e-05	N1060_RS10615	NZ_CP104478.1	2145073	2146164	+	1092	protein_coding	lytic regulatory protein&&-- && -	-
N1060_RS07825	4598.97629779709	4753.74595034105	4178.34333331076	8853.66527023125	6858.86833414062	6774.05004202556	4510.3551938163	7495.52788213248	-0.732714233416911	7.75511403507825e-06	2.33938292016739e-05	floA	NZ_CP104478.1	1605198	1606187	-	990	protein_coding	flotillin-like protein FloA&&sp|Q2YT06|Y1445_STAAB UPF0365 protein SAB1445c OS=Staphylococcus aureus (strain bovine RF122 / ET3-1) OX=273036 GN=SAB1445c PE=3 SV=1 && PF12127:SigmaW regulon antibacterial	-
N1060_RS12330	29.728353573349	25.0734793239321	40.9152320672896	3.25223408971394	6.93866295815945	6.82266150525047	31.9056883215235	5.67118618437462	2.48039519347802	8.03306751113969e-06	2.42036514017672e-05	opp1C	NZ_CP104478.1	2475552	2476421	-	870	protein_coding	nickel/cobalt ABC transporter permease&&sp|Q2FVE9|CNTC_STAA8 Metal-staphylopine import system permease protein CntC OS=Staphylococcus aureus (strain NCTC 8325 / PS 47) OX=93061 GN=cntC PE=1 SV=1 && PF12911:N-terminal TM domain of oligopeptide transport permease C|PF00528:Binding-protein-dependent transport system inner membrane component	BPD_transp_1
[truncated: 1,703 more rows]
